# Supplementary material for: Mosquito vector‐associated microbiota: Metabarcoding bacteria and eukaryotic symbionts across habitat types in Thailand endemic for dengue and other arthropod‐borne diseases
Source: Ecol Evol. 2017 Dec 27;8(2):1352–68. doi: 10.1002/ece3.3676 (PMC5773340; doi:10.1002/ece3.3676)
Supplement: Supplementary file 2 [file ECE3-8-1352-s002.xlsx]

## Sheet: S_Table1_Sequence_MID_Primers
Supplementary Table 1. Sequences of MID, Adapter A and B, and Primers used in the study
mosquito pool label	gene	amplicon length	MID_ID	MID
ur.aeae.25	16s	692	1	ACGAGTGCGT
ru.aeal.9	16s	511	2	ACGCTCGACA
su.aeae.25	16s	559	3	AGACGCACTC
su.cxqu.25	16s	575	4	AGCACTGTAG
ru.aeae.25	16s	569	5	ATCAGACACG
ru.aeal.25	16s	~540	6	ATATCGCGAG
ru.cxqu.25	16s	563	7	CGTGTCTCTA
ru.aeal.3	16s	515	8	CTCGCGTGTC
ur.aeae.10	16s	571	9	TAGTATCAGC
ur.cxqu.25	16s	534	10	TCTCTATGCG
ur.aeae.25	18s	580	1	ACGAGTGCGT
ru.aeal.9	18s	~585	2	ACGCTCGACA
su.aeae.25	18s	578	3	AGACGCACTC
su.cxqu.25	18s	585	4	AGCACTGTAG
ru.aeae.25	18s	~596	5	ATCAGACACG
ru.aeal.25	18s	573	6	ATATCGCGAG
ru.cxqu.25	18s	598	7	CGTGTCTCTA
ru.aeal.3	18s	572	8	CTCGCGTGTC
ur.aeae.10	18s	576	9	TAGTATCAGC
ur.cxqu.25	18s	590	10	TCTCTATGCG
Abbreviation
ru = Rural, su = Suburb, ur = Urban
aeae = Ae. aegypti
aeal = Ae. albopictus
cxqu = Cx. Quinquefasciatus
number indicates pool size
MID on both sides
Adapter A: CGTATCGCCTCCCTCGCGCCATCAG
Adapter B: CTATGCGCCTTGCCAGCCCGCTCAG
Primers
16sForward: CCTACGGGRSGCAGCAG
16sReverse: CCRGGGTATCTAATCC
18sForward: GAAACTGCGAATGGCTC
18sReverse: ACCAGACTTGCCCTCC

## Sheet: S_Table2_Observed_OTU_Number
Supplementary Table 2. Observed OTU numbers in pooled mosquito samples
Pooled sample	Bacterial OTUs	Eukaryotic OTUs
ru.aeal.3	15	15
ru.aeal.9	19	16
ru.aeal.25	37	13
ru.aeae.25	27	13
su.aeae.25	19	12
ur.aeae.25	13	11
ur.aeae.10	17	11
ru.cxqu.25	25	6
su.cxqu.25	10	28
ur.cxqu.25	9	5
Abbreviations
ru = rural
su = suburban
ur = urban
aeal = Ae. albopictus
aeae = Ae. aegypti
cxqu = Cx. quinquefasciatus
the numbers in samples' name indicate pool size

## Sheet: S_Table3_16s_OTU_taxa
Supplementary Table 3. OTU taxonomic identities and sequence counts for 16s rRNA sequences from ten mosquito pools (see abbrevation below).
OTU ID	su.aeae.25	ru.aeal.25	ru.aeal.3	ru.aeae.25	ur.aeae.10	ur.cxqu.25	ru.cxqu.25	ur.aeae.25	ru.aeal.9	su.cxqu.25	taxonomy
1	0	29	0	0	0	0	0	0	0	0	k__Bacteria; p__Bacteroidetes; c__Bacteroidia; o__Bacteroidales; f__Porphyromonadaceae; g__Dysgonomonas; s__
6	17	1	0	0	0	0	0	0	0	0	k__Bacteria; p__Firmicutes; c__Bacilli; o__Lactobacillales; f__Enterococcaceae
8	2	905	0	0	0	4	0	0	0	0	k__Bacteria; p__Firmicutes; c__Bacilli; o__Lactobacillales; f__Enterococcaceae; g__Enterococcus; s__
9	0	1552	22	5259	0	38	225	0	0	0	k__Bacteria; p__Proteobacteria; c__Gammaproteobacteria; o__Enterobacteriales; f__Enterobacteriaceae; g__Providencia
11	0	0	0	203	0	0	0	0	0	0	k__Bacteria; p__Proteobacteria; c__Alphaproteobacteria; o__Rickettsiales; f__Rickettsiaceae; g__Wolbachia; s__
12	0	4	0	378	0	0	0	1	0	0	k__Bacteria; p__Proteobacteria; c__Gammaproteobacteria; o__Pseudomonadales; f__Moraxellaceae; g__Acinetobacter; s__rhizosphaerae
17	2	0	0	0	0	0	0	0	0	0	k__Bacteria; p__Proteobacteria; c__Betaproteobacteria; o__Burkholderiales; f__Oxalobacteraceae; g__; s__
18	0	0	0	0	0	0	46	0	0	0	k__Bacteria; p__Proteobacteria; c__Alphaproteobacteria; o__Sphingomonadales; f__Sphingomonadaceae; g__Sphingomonas; s__wittichii
21	0	0	0	0	20	0	0	1	0	0	k__Bacteria; p__Actinobacteria; c__Actinobacteria; o__Actinomycetales; f__Corynebacteriaceae; g__Corynebacterium; s__
24	0	0	6	0	0	0	0	0	0	0	k__Bacteria; p__Proteobacteria; c__Alphaproteobacteria; o__Sphingomonadales; f__Sphingomonadaceae; g__Sphingomonas; s__
26	0	0	0	0	6	0	0	0	0	0	k__Bacteria; p__Actinobacteria; c__Actinobacteria; o__Actinomycetales; f__Pseudonocardiaceae; g__Pseudonocardia; s__
27	0	0	0	4	0	0	4165	1	0	0	k__Bacteria; p__Proteobacteria; c__Gammaproteobacteria; o__Enterobacteriales; f__Enterobacteriaceae; g__; s__
28	0	0	0	0	21	0	0	0	0	0	k__Bacteria; p__Proteobacteria; c__Betaproteobacteria; o__Burkholderiales; f__Oxalobacteraceae; g__; s__
29	0	0	0	0	0	0	0	1	0	0	k__Bacteria; p__Bacteroidetes; c__Sphingobacteriia; o__Sphingobacteriales; f__; g__; s__
34	0	0	0	0	0	0	774	0	0	0	k__Bacteria; p__Bacteroidetes; c__Flavobacteriia; o__Flavobacteriales; f__[Weeksellaceae]; g__Chryseobacterium; s__
37	0	0	0	0	0	0	0	0	167	0	k__Bacteria; p__Proteobacteria; c__Betaproteobacteria; o__Burkholderiales; f__Alcaligenaceae; g__; s__
41	0	66	0	0	0	0	0	0	0	0	k__Bacteria; p__Proteobacteria; c__Betaproteobacteria; o__Burkholderiales; f__Comamonadaceae; g__Delftia; s__
43	0	0	0	0	0	0	1	0	0	0	k__Bacteria; p__Actinobacteria; c__Actinobacteria; o__Actinomycetales; f__Propionibacteriaceae; g__Propionibacterium; s__acnes
44	0	82	0	295	26	0	0	0	51	0	k__Bacteria; p__Proteobacteria; c__Gammaproteobacteria; o__Pseudomonadales; f__Pseudomonadaceae
45	0	0	2	0	0	0	0	0	0	1	k__Bacteria; p__Proteobacteria; c__Alphaproteobacteria; o__Rickettsiales; f__Rickettsiaceae; g__Wolbachia; s__
47	0	0	0	0	0	0	44	0	0	0	k__Bacteria; p__Proteobacteria; c__Deltaproteobacteria; o__Bdellovibrionales; f__Bacteriovoracaceae; g__; s__
48	0	0	88	1	0	0	0	0	0	0	k__Bacteria; p__Proteobacteria; c__Gammaproteobacteria; o__Pseudomonadales; f__Moraxellaceae; g__Acinetobacter; s__
49	0	35	0	0	0	0	0	0	0	0	k__Bacteria; p__Bacteroidetes; c__Bacteroidia; o__Bacteroidales; f__Porphyromonadaceae; g__Dysgonomonas; s__
50	0	181	0	0	0	0	0	0	0	0	k__Bacteria; p__Bacteroidetes; c__Bacteroidia; o__Bacteroidales; f__Porphyromonadaceae; g__Dysgonomonas; s__
51	0	47	0	0	0	0	0	0	0	0	k__Bacteria; p__Firmicutes; c__Bacilli; o__Lactobacillales; f__Leuconostocaceae; g__Fructobacillus; s__
52	0	0	0	0	0	0	0	0	69	0	Unassigned
53	0	0	0	359	0	0	0	6	0	0	k__Bacteria; p__Proteobacteria; c__Betaproteobacteria; o__Burkholderiales; f__Burkholderiaceae
55	0	0	0	76	0	0	0	0	0	0	k__Bacteria; p__Firmicutes; c__Bacilli; o__Lactobacillales; f__Streptococcaceae; g__Streptococcus; s__
58	1	0	0	0	0	0	0	0	0	0	k__Bacteria; p__Firmicutes; c__Clostridia; o__Clostridiales; f__Lachnospiraceae; g__Blautia; s__
61	0	0	0	535	0	0	0	0	0	0	k__Bacteria; p__Proteobacteria; c__Betaproteobacteria; o__Burkholderiales; f__Comamonadaceae; g__; s__
64	0	22	0	0	30	0	0	0	0	0	k__Bacteria; p__Proteobacteria; c__Gammaproteobacteria; o__Pseudomonadales; f__Moraxellaceae; g__Acinetobacter; s__
65	4	16	2	680	1	0	18	2	7	0	k__Bacteria; p__Proteobacteria; c__Gammaproteobacteria; o__Enterobacteriales; f__Enterobacteriaceae; g__Serratia; s__marcescens
67	0	0	22	0	0	0	0	0	0	0	k__Bacteria; p__Proteobacteria; c__Betaproteobacteria; o__Burkholderiales; f__Comamonadaceae
70	0	0	3	0	0	0	0	0	0	0	k__Bacteria; p__TM7; c__TM7-1; o__; f__; g__; s__
73	0	0	0	0	0	13	0	0	0	0	k__Bacteria; p__Proteobacteria; c__Gammaproteobacteria; o__Xanthomonadales; f__Xanthomonadaceae
76	0	156	0	0	0	0	0	0	0	0	k__Bacteria; p__Proteobacteria; c__Gammaproteobacteria; o__Pseudomonadales; f__Pseudomonadaceae; g__; s__
77	0	87	0	0	0	0	0	0	0	0	k__Bacteria; p__Proteobacteria; c__Gammaproteobacteria; o__Pasteurellales; f__; g__; s__
78	0	0	0	0	0	0	110	0	0	0	k__Bacteria; p__Proteobacteria; c__Gammaproteobacteria; o__Xanthomonadales; f__Xanthomonadaceae
80	0	0	1	831	0	0	0	1	0	0	k__Bacteria; p__Proteobacteria; c__Alphaproteobacteria; o__Rhodospirillales; f__Acetobacteraceae; g__; s__
81	0	0	0	46	33	0	0	0	0	0	k__Bacteria; p__Actinobacteria; c__Actinobacteria; o__Actinomycetales; f__Mycobacteriaceae; g__Mycobacterium; s__
83	0	0	0	0	20	0	0	0	0	0	k__Bacteria; p__Proteobacteria; c__Betaproteobacteria; o__Methylophilales; f__Methylophilaceae; g__; s__
85	0	0	0	8	0	0	0	0	0	0	k__Bacteria; p__Actinobacteria; c__Actinobacteria; o__Actinomycetales; f__Microbacteriaceae; g__; s__
86	0	0	0	0	0	0	0	0	874	0	k__Bacteria; p__Spirochaetes; c__Spirochaetes; o__[Borreliales]; f__[Borreliaceae]; g__Spironema; s__
87	11712	408	26	885	126	3	3124	14	13	3	k__Bacteria; p__Proteobacteria; c__Gammaproteobacteria; o__Enterobacteriales; f__Enterobacteriaceae; g__Erwinia
89	0	0	0	0	0	1953	0	0	0	1	k__Bacteria; p__Proteobacteria; c__Alphaproteobacteria; o__Rhodospirillales; f__Rhodospirillaceae; g__Novispirillum; s__
92	0	0	0	0	0	0	67	0	0	0	k__Bacteria; p__Firmicutes; c__Clostridia; o__Clostridiales; f__Clostridiaceae
94	176	0	0	0	0	0	8	0	0	0	k__Bacteria; p__Proteobacteria; c__Gammaproteobacteria; o__Enterobacteriales; f__Enterobacteriaceae; g__Erwinia
95	0	1	0	1	0	3	1385	15	15	57	k__Bacteria; p__Proteobacteria; c__Alphaproteobacteria; o__Rhodospirillales; f__Acetobacteraceae; g__; s__
96	0	0	0	0	0	6	0	0	0	0	k__Bacteria; p__Proteobacteria; c__Gammaproteobacteria; o__Enterobacteriales; f__Enterobacteriaceae; g__Erwinia; s__
102	22	274	0	111	41	0	1281	19	0	0	k__Bacteria; p__Proteobacteria; c__Gammaproteobacteria; o__Enterobacteriales; f__Enterobacteriaceae; g__Enterobacter
103	0	6531	10087	0	94	1	148	0	8513	206	k__Bacteria; p__Proteobacteria; c__Alphaproteobacteria; o__Rickettsiales; f__Rickettsiaceae; g__Wolbachia; s__
105	0	0	0	0	0	0	27	0	0	0	k__Bacteria; p__Proteobacteria; c__Gammaproteobacteria; o__Oceanospirillales; f__Halomonadaceae; g__; s__
108	1	7	1	15	10	0	35	0	0	1	k__Bacteria; p__Proteobacteria; c__Gammaproteobacteria; o__Enterobacteriales; f__Enterobacteriaceae; g__; s__
111	31	0	0	0	0	0	0	0	0	0	k__Bacteria; p__Actinobacteria; c__Actinobacteria; o__Actinomycetales; f__Corynebacteriaceae; g__Corynebacterium; s__
114	0	68	0	0	0	0	109	0	13	0	k__Bacteria; p__Proteobacteria; c__Gammaproteobacteria; o__Oceanospirillales; f__Halomonadaceae; g__Halomonas; s__
116	0	0	0	216	0	0	0	0	0	0	k__Bacteria; p__Proteobacteria; c__Betaproteobacteria; o__Burkholderiales; f__Comamonadaceae; g__; s__
121	0	0	0	57	0	0	0	0	0	0	k__Bacteria; p__Bacteroidetes; c__Cytophagia; o__Cytophagales; f__Cytophagaceae; g__Hymenobacter; s__
126	0	0	0	0	0	0	38	0	0	2	k__Bacteria; p__Bacteroidetes; c__Flavobacteriia; o__Flavobacteriales; f__[Weeksellaceae]; g__Wautersiella; s__
128	49	85	22	489	4	0	98	177	18	0	k__Bacteria; p__Proteobacteria; c__Gammaproteobacteria; o__Xanthomonadales; f__Xanthomonadaceae; g__Stenotrophomonas
129	1	2	0	0	6	0	218	0	7	0	k__Bacteria; p__Proteobacteria; c__Gammaproteobacteria; o__Pseudomonadales; f__Moraxellaceae; g__Acinetobacter; s__
130	8	6	0	0	0	0	3	0	0	0	k__Bacteria; p__Proteobacteria; c__Alphaproteobacteria; o__Rhodobacterales; f__Rhodobacteraceae; g__Paracoccus; s__
132	0	43	0	0	0	0	0	0	0	0	k__Bacteria; p__Proteobacteria; c__Alphaproteobacteria; o__Caulobacterales; f__Caulobacteraceae; g__Brevundimonas; s__diminuta
133	0	0	0	117	0	0	0	0	0	0	k__Bacteria; p__Proteobacteria; c__Gammaproteobacteria; o__Pseudomonadales; f__Moraxellaceae; g__Acinetobacter; s__
134	0	21	11	0	1	0	0	0	134	0	k__Bacteria; p__Proteobacteria; c__Alphaproteobacteria; o__Rickettsiales; f__Rickettsiaceae; g__Wolbachia; s__Wolbachia endosymbiont of Chorthippus parallelus
139	0	0	0	0	0	0	9	0	0	0	k__Bacteria; p__Proteobacteria; c__Gammaproteobacteria; o__Enterobacteriales; f__Enterobacteriaceae; g__; s__
140	0	14	0	0	0	0	0	0	0	0	k__Bacteria; p__Bacteroidetes; c__Bacteroidia; o__Bacteroidales; f__Porphyromonadaceae; g__Dysgonomonas; s__
141	0	129	0	0	0	0	0	0	0	0	k__Bacteria; p__Actinobacteria; c__Actinobacteria; o__Actinomycetales; f__Actinomycetaceae; g__Actinomyces; s__
146	44	12	0	68	9	0	0	0	108	0	k__Bacteria; p__Proteobacteria; c__Gammaproteobacteria; o__Enterobacteriales; f__Enterobacteriaceae; g__; s__
147	0	0	17	0	0	6	10	0	780	1	k__Bacteria; p__Proteobacteria; c__Alphaproteobacteria; o__Rhodospirillales; f__Acetobacteraceae
149	0	0	0	0	0	0	0	0	63	0	k__Bacteria; p__Proteobacteria; c__Gammaproteobacteria; o__Oceanospirillales; f__Halomonadaceae; g__Candidatus Portiera; s__
153	5	0	0	0	0	0	0	4	0	0	k__Bacteria; p__Firmicutes; c__Bacilli; o__Bacillales; f__Staphylococcaceae; g__Staphylococcus; s__
154	0	0	0	0	0	0	0	0	13	0	k__Bacteria; p__Proteobacteria; c__Alphaproteobacteria; o__Rhizobiales; f__Rhizobiaceae; g__Agrobacterium; s__
156	0	62	0	0	0	0	0	0	0	1	k__Bacteria; p__Firmicutes; c__Bacilli; o__Bacillales; f__Planococcaceae; g__; s__
157	0	0	0	391	0	0	0	0	6	0	k__Bacteria; p__Proteobacteria; c__Gammaproteobacteria; o__Xanthomonadales; f__Xanthomonadaceae; g__; s__
159	144	25	0	1519	39	0	73	0	42	0	k__Bacteria; p__Proteobacteria; c__Gammaproteobacteria; o__Pseudomonadales; f__Pseudomonadaceae; g__Pseudomonas; s__
160	0	11	0	0	0	0	0	0	0	0	k__Bacteria; p__Proteobacteria; c__Alphaproteobacteria; o__Rhodospirillales; f__Acetobacteraceae; g__; s__
161	0	0	36	0	0	0	0	0	0	0	k__Bacteria; p__Proteobacteria; c__Gammaproteobacteria; o__Pseudomonadales; f__Moraxellaceae; g__Acinetobacter; s__
162	0	0	0	492	0	0	0	0	0	1	k__Bacteria; p__Firmicutes; c__Bacilli; o__Lactobacillales; f__Leuconostocaceae; g__; s__
163	4	0	0	0	0	0	0	0	0	0	k__Bacteria; p__Bacteroidetes; c__Cytophagia; o__Cytophagales; f__Cytophagaceae; g__; s__
170	712	0	0	0	0	0	0	0	0	0	k__Bacteria; p__Bacteroidetes; c__Flavobacteriia; o__Flavobacteriales; f__[Weeksellaceae]; g__Chryseobacterium; s__
175	0	39	0	0	0	0	0	0	0	0	k__Bacteria; p__Bacteroidetes; c__Cytophagia; o__Cytophagales; f__Cytophagaceae; g__Spirosoma; s__
176	0	0	0	447	0	0	0	0	0	0	k__Bacteria; p__Firmicutes; c__Bacilli; o__Lactobacillales; f__Leuconostocaceae; g__Leuconostoc; s__
177	0	270	0	0	0	0	0	0	0	0	k__Bacteria; p__Bacteroidetes; c__Bacteroidia; o__Bacteroidales; f__Porphyromonadaceae; g__Dysgonomonas; s__
184	0	5	0	0	0	0	0	0	0	0	k__Bacteria; p__Bacteroidetes; c__Bacteroidia; o__Bacteroidales; f__Porphyromonadaceae; g__Dysgonomonas; s__
185	0	17	0	0	0	0	0	0	0	0	k__Bacteria; p__Proteobacteria; c__Gammaproteobacteria; o__Pseudomonadales; f__Moraxellaceae; g__Acinetobacter
190	0	0	0	0	0	0	0	0	6	0	k__Bacteria; p__Proteobacteria; c__Alphaproteobacteria; o__Rickettsiales; f__Rickettsiaceae; g__Wolbachia; s__Wolbachia endosymbiont of Chorthippus parallelus
191	0	0	0	0	0	0	0	4	0	0	k__Bacteria; p__Proteobacteria; c__Gammaproteobacteria; o__Oceanospirillales; f__Halomonadaceae; g__Haererehalobacter; s__salaria
192	0	1214	0	0	0	0	0	0	0	0	k__Bacteria; p__Proteobacteria; c__Gammaproteobacteria; o__Pasteurellales; f__; g__; s__
193	23	0	0	0	0	0	0	0	0	0	k__Bacteria; p__Proteobacteria; c__Betaproteobacteria; o__Burkholderiales; f__Oxalobacteraceae; g__Ralstonia; s__
200	0	517	0	1	0	0	399	0	0	0	k__Bacteria; p__Firmicutes; c__Bacilli; o__Lactobacillales; f__Streptococcaceae; g__Lactococcus; s__
Abbreviation
ru = Rural, su = Suburb, ur = Urban
aeae = Ae. aegypti
aeal = Ae. albopictus
cxqu = Cx. Quinquefasciatus
number indicates pool size

## Sheet: S_Table4_18s_taxa
Supplementary Table 4. OTU taxonomic identities and sequence counts for 18s rRNA sequences from ten mosquito pools (see abbrevation below)
OTU ID	ur.aeae.10	ru.aeal.9	ru.aeal.3	su.cxqu.25	ur.aeae.25	ru.cxqu.25	ur.cxqu.25	su.aeae.25	ru.aeae.25	ru.aeal.25	taxonomy
0	90	7	6	22	3	1	1	0	0	0	Root; Eukaryota; Fungi; Dikarya; Basidiomycota; Agaricomycotina
1	0	0	0	21	0	0	0	0	0	0	Root; Eukaryota; stramenopiles; Oomycetes; Pythiales; Pythiaceae
2	14582	12051	14075	0	14447	0	0	15394	12197	14069	Root; Eukaryota; Alveolata; Apicomplexa; Gregarinia; Eugregarinida
3	64	0	18	16	0	0	0	4	0	84	Root; Eukaryota; Fungi; Dikarya; Ascomycota
4	0	3	0	0	1	0	0	0	0	0	Root; Eukaryota; Alveolata; Apicomplexa
5	0	0	0	23	0	0	0	0	0	0	Root; Eukaryota; Fungi; Dikarya; Basidiomycota; Agaricomycotina
6	18	0	0	0	0	0	0	0	0	0	Root; Eukaryota; Fungi; Dikarya; Ascomycota; Saccharomyceta
8	22	0	0	0	0	661	2233	0	0	0	Root; Eukaryota; Fungi; Fungi; Fungi; Fungi
10	0	21	44	26	0	0	0	10	0	0	Root; Eukaryota; Fungi; Dikarya; Ascomycota; Saccharomyceta
13	0	4	0	0	89	0	1	0	0	13	Root; Eukaryota; Fungi; Dikarya; Basidiomycota; Ustilaginomycotina
14	34	4	53	165	39	72	3	44	391	37	Root; Eukaryota; Fungi; Dikarya; Basidiomycota; Agaricomycotina
15	0	3	0	59	32	0	0	0	0	0	Root; Eukaryota; Fungi; Dikarya; Basidiomycota; Pucciniomycotina
17	0	0	0	0	0	0	0	0	187	0	Root; Eukaryota; Alveolata; Apicomplexa
18	0	0	3	6	0	0	0	0	0	0	Root; Eukaryota; Fungi; Dikarya; Basidiomycota; Agaricomycotina
19	0	0	0	56	0	0	0	0	0	0	Root; Eukaryota
20	0	3	0	0	0	0	0	0	0	0	Root; Eukaryota; Fungi; Fungi; Fungi; Fungi
21	0	0	29	0	0	0	0	0	0	33	Root; Eukaryota; Fungi; Dikarya; Ascomycota; Saccharomyceta
22	0	0	0	0	0	0	0	0	0	19	Root; Eukaryota; Alveolata; Apicomplexa; Apicomplexa; Apicomplexa
24	0	0	0	12	0	0	0	0	0	0	Root; Eukaryota; Fungi
25	0	0	0	6	0	0	0	0	0	0	Root; Eukaryota; Fungi; Dikarya; Ascomycota; Saccharomyceta
28	0	0	0	0	0	0	0	1	0	0	Root; Eukaryota; Amoebozoa; Mycetozoa; Protosteliales; Protosteliaceae
29	0	0	0	0	0	0	0	0	0	15	Root; Eukaryota; Fungi; Dikarya; Ascomycota; Saccharomyceta
31	2	6	0	0	6	0	0	1	6	0	Root; Eukaryota; Alveolata; Apicomplexa
32	0	8	0	0	0	0	0	0	0	0	Root; Eukaryota; Fungi; Dikarya; Basidiomycota; Agaricomycotina
33	0	0	9	0	0	0	0	0	0	0	Root; Eukaryota; Fungi; Dikarya; Basidiomycota; Agaricomycotina
34	0	11	0	0	0	0	0	0	0	0	Root; Eukaryota; Fungi; Fungi; Fungi; Fungi
36	0	0	0	0	0	0	0	0	156	41	Root; Eukaryota; Fungi; Dikarya; Ascomycota; Saccharomyceta
37	0	71	0	0	0	68	0	0	0	0	Root; Eukaryota; Fungi; Dikarya; Ascomycota; Saccharomyceta
38	0	0	0	1	0	0	0	0	370	0	Root; Eukaryota; Fungi; Dikarya; Basidiomycota; Basidiomycota
39	0	5	4	0	1	0	0	1	2	0	Root; Eukaryota; Fungi; Dikarya; Basidiomycota; Agaricomycotina
40	0	0	16	0	0	0	0	0	0	0	Root; Eukaryota; Fungi; Dikarya; Ascomycota; Unclassified
44	0	0	0	0	0	19	0	0	0	35	Root; Eukaryota; Fungi; Dikarya; Ascomycota; Saccharomyceta
48	0	0	0	4	0	0	0	1	0	0	Root; Eukaryota; Fungi; Dikarya; Ascomycota; Saccharomyceta
50	143	2	26	21	92	0	0	65	406	0	Root; Eukaryota; Fungi; Dikarya; Ascomycota
53	0	0	0	5	0	0	0	0	0	0	Root; Eukaryota; Metazoa; Arthropoda; Hexapoda; Insecta
54	0	0	0	52	0	0	0	0	0	0	Root; Eukaryota; Fungi; Dikarya; Basidiomycota; Pucciniomycotina
55	267	78	250	1756	365	63	1	267	306	267	Root; Eukaryota; Fungi; Dikarya; Ascomycota; Unclassified
56	0	0	22	0	0	0	0	0	0	0	Root; Eukaryota; Fungi; Dikarya; Ascomycota; Saccharomyceta
57	0	0	0	0	0	0	0	0	0	15	Root; Eukaryota; Fungi; Chytridiomycota
58	50	0	0	0	0	0	0	0	0	0	Root; Eukaryota; Fungi; Dikarya; Ascomycota; Saccharomyceta
59	0	0	0	22	0	0	0	0	0	0	Root; Eukaryota; Fungi; Dikarya; Basidiomycota; Ustilaginomycotina
61	14	0	3	0	1191	0	0	27	94	0	Root; Eukaryota; Metazoa; Arthropoda; Hexapoda; Insecta
63	0	0	0	17	0	0	0	0	0	0	Root; Eukaryota; Fungi; Dikarya; Basidiomycota; Pucciniomycotina
64	0	0	0	33	0	0	0	0	0	12	Root; Eukaryota; Fungi; Dikarya; Ascomycota; Saccharomyceta
65	0	9	0	0	0	0	0	0	0	0	Root; Eukaryota; Fungi
66	0	0	0	11	0	0	0	0	356	16	Root; Eukaryota; Metazoa; Chordata; Craniata; Vertebrata
67	0	0	0	43	0	0	0	0	122	0	Root; Eukaryota; Fungi; Dikarya; Basidiomycota; Ustilaginomycotina
68	0	0	0	8	0	0	0	0	0	0	Root; Eukaryota; Fungi
69	0	0	0	3	0	0	0	0	0	0	Root; Eukaryota; Fungi; Dikarya
71	0	0	47	23	0	0	0	0	0	0	Root; Eukaryota; Fungi; Dikarya; Ascomycota
73	0	0	0	17	0	0	0	2	103	0	Root; Eukaryota; Fungi
74	0	0	0	19	0	0	0	0	0	0	Root; Eukaryota; Fungi; Dikarya; Basidiomycota; Ustilaginomycotina
75	0	0	0	33	0	0	0	0	0	0	Root; Eukaryota; Fungi; Dikarya; Basidiomycota; Agaricomycotina
Abbreviation
ru = Rural, su = Suburb, ur = Urban
aeae = Ae. aegypti
aeal = Ae. albopictus
cxqu = Cx. Quinquefasciatus
number indicates pool size

## Sheet: S_Table5_RepSeq_16s
Supplementary Table 5. Representative Fasta sequence for bacterial OTUs. OTUs ID numbers are listed first in the name of each fasta sequence.
>0_su18aeae1.25.16S_56
AAAAGTCCTGAAGCATTCGCTGGATCAACTGGTACTGTGTGAGACGGTTTAAGCGAATACCTTCTAGGTTTGGTTCGGGTAGGGATTGTAGGGAGGACCCAACTAAAAGTGGCCTGGTGTCAAAGGTTCGAGATCGGTGGGATCGTCTGACAAAGGCGTTAATGGTCTCGAATTAAGACAGCCTTCTACTTGTATCAACAGTGTGTAGAAATCTTCAGGGGACAGTGGAGTTTCTCCAACAATCTTAATCAAATGACCTTTAGCCGATCGGA
>1_ru08aeal1.25.16S_20922
TGTTTGATACCCACGCTTTCGTGCCTCAGCGTCAGTTATAGTTTAGTAAGCTGCCTGCGCAATCGGTGTTCTTCGTGATATCTATGCATTTCACCGCTACACCACGAATTCCGCCTACTTCATCTATACTCAAGAAAACCAGTTTCAACGGCAATTTTAAGGTTGAGCCTCAAACTTTCACCGCTGACTTAATCTCCCGCCTACGCACCCTTTAAACCCAATAAATCCGGATAACGCTCGCATCCTCCGTATTACCGCGGCTGCTGGCACGGAGTTAGCCGATGCTTATTCGTACAATACTTGCAATAGATTACACGTAATCTTTTTTACTCTTGCACAAAAGAAGTTTACAACCCGTAGGGCAGTCTTCCTTCACGCGACTTGGCTGGTTCAGACTTG…
>10_ru08aeae1.25.16S_30
ATCGCGCGCGCGTGCGTTCAAGTTTGCACTTGCATTGCGTTGAAGTTTCCGCCCCAAAGAAGCGGAGCGACCTCGTGAGAAGACGTGCAGTCTTTCTGCATTTTATCTTTCGCGGGTGTAATCCGTGGCCCATCTACTAGAGCACCTTAT
>100_ur09aeae1.25.16S_21403
CTCTGCATATCACCCATCACTATAAAAGCTGTTCCCAGCTCGTGTGTGTTGCCGCAGCTCTTTTTTTTCCTCACTTGAATCATAGAGCCTGGGCTAGAGGCTGCTTCAATTTGATCTTCATAAAATTTGTCTAAAGCGTCGAACTGATTGCTCATTTCGCAATTTTCGTTTTCCAAATCTGAACCACAACGAAAAGTCAACCCTGCAAATAAAGGACCAATAATTTTGTCACACCCTAACACGCTTCGGCACCACCCATCCTCACACCCACATTCAATAAGTATTGTTTTTGGAGAAAAATCGTTTGAACTGCTCGCTACGCTCCGGACAGGATTCAATTTTTTATTAACTTTATTTTCCACCCCTCGTCTTG
>101_ur10cxqu2.25.16S_55702
GTCAAGCTGAAAGTAACCCTGGACGTGCTCGACCACAAGAAATAGCGTCGACGTGTACAGATCGTCGCGAGTGGCGCTACGCGACACTCAGCTATGTGCCGGCGGAAAAGAGGACAAGGACACCTGCAGGGGCGATTCCGGCGGCCCG
>102_ru08cxqu1.25.16S_6754
TGTTTGCTCCCCACGCTTTCGCACCTGAGCGTCAGTCTTCGTCCAGGGGGCCGCCTTCGCCACCGGTATTCCTCCAGATCTCTACGCATTTCACCGCTACACCTGGAATTCTACCCCCCTCTACGAGACTCAAGCCTGCCAGTTTCGGATGCAGTTCCCAGGTTGAGCCCGGGGATTTCACATCCGACTTGACAGACCGCCTGCGTGCGCTTTACGCCCAGTAATTCCGATTAACGCTTGCACCCTCCGTATTACCGCGGCTGCTGGCACGGAGTTAGCCGGTGCTTCTTCTGCGGGTAACGTCAATCGACGCGGTTATTAACCGCATCGCCTTCCTCCCCGCTGAAAGTACTTTACAACCCGAAGGCCTTCTTCATACACGCGGCATGGCTGCATCAG…
>103_ru07aeal2.3.16S_101
TGTTTGCTCCCCACGCCTTCGCGCTTCAGCGTCAGATTTGAACCAGATAGACGCCTTCGCCACTGGTGTTCCTCCTAATATTTACGAATTTTACCTCTACATCAGGAATTCCTCTATCCTCTTTCAATCTCTAGATTAATAGTTTTAAAAGCAATTCCAAGGTTAGGCCTCGGGATTTCACTTTTAACTTATTAACCAGCCTACGCGCCCTTTACGCCCAATAATTCCGAATAACGCTAGCCCTCTCCGTATTACCGCGGCTGCTGGCACGGAGTTAGCCAGGACTTCTTCTGTGAGTACCGTCATTATCTTCCTCACTAAAAGAGCTTTACAACCCAAAGGCCTTCTTCACTCATGCGGCATGGCTGGATCAGGCTTTCGCCCATTGTCCAATATTCC…
>104_su18cxqu2.25.16S_12440
ATAATTCAGGAACCGTTCAGCAGCGCAAAAAAACAGTTGCGCTCGTTATACAACATCCAGGCATTACTCCTCAATTGACCGTCACAACCCAAGAGACCATATCTCCTGACAACGATCCCAACCAACTATGCCGTCAAACGAGACGATTGACGATGCCACCGCGTGGAGTCGATGCCAAAGACAAGAAGGAAAATTGACGACCTGTGGTTGCTAAAATCTATAATTTATTAAATTGCCCAACTCTACAAATCGCGTAGAGAA
>105_ru08cxqu1.25.16S_30480
TGTTTGCTACCCACGCTTTCGCGCCTCAGCGTCAGTGTCAGTCCAGAAGGCCGCCTTCGCCACTGGTATTCCTCCAGATCTCTACGCATTTCACCGCTACACCTGGAATTCTACCTTCCTCTCCTGCACTCAAGTACGCCAGTTCCAAATGCCGTTCCCAGGTTAAGCCCGGGGCTTTCACATCTGGCTTAACGCACCGCCTACGCGCCCTTTACGCCCAGTAATTCCGATTAACGCTCGCACCCTCCGTATTACCGCGGCTGCTGGCACGGAGTTAGCCGGTGCTTCTTCTGTGGGTGATGTCTCTCATCGGCGGTTTTAGCGCCAACGCTTTCTTCCCCACTGAAAGTGCTTTACAACCCGAAGGCCTTCTTCACACACGCGGCATGGCTGGATCAG…
>106_ru08aeal1.25.16S_2557
ATCGTATTCTTTTATTACTTTCCTTATTCCCTCTTACTTCGAGTAGTATTCATATCACCGGAAAAGCCAATTAAAGTTAATAATGATATTTGGATTCTGTTATGTCATATTGTCTTCTATTGTGGCATTAACTAGGCTAACCCACGCTTATCTATCCAACGCACAAAATAGTAGCCTCATCCCCACACGAAAACACAAGCAATTACCGGATGTTATACTACTGCCACCACCACGTCGCCACTTC
>107_ur10aeae2.10.16S_242
GTATTCCGTGTCCTGTCCGTTGTTCTGCGCTGAGACCAGTATACAATAATCAGGATTTTACTGCCATCCATCCGGTTGGCACTCCAGAGGGCTAAGGTACTTTGAAAGTGGTACCAGGGCTACTTGTAGATATGTGTGTTTTTTTGTAGAGATTCAACAGAGCCCA
>108_ru08aeae1.25.16S_42064
TGTTTGCTCCCCACGCTTTCGCACCTGAGCGTCAGTCTTCGTCCAAGGGGGCCGCCTTCGCCACCGGTATTCCTCCAGATCTCTACGCATTTCACCGCTACACCTGGAATTCTACCCCCCTCTACGAGACTCAAGCTTGCCAGTATCAGATGCAGTTCCCAGGTTGAGCCCGGGGATTTCACATCTGACTTAACAAACCGCCTGCGTGCGCTTTACGCCCAGTAATTCCGATTAACGCTTGCACCTCCGTATTACCGCGGCTGCTGGCACGGAGTTAGCCGGTGCTTCTTCTGCGGGTAACGTCAAATGAGCAAAGGTATTAACTTTACTCCCTTTCCTCCCCGCTGAAAAGTACTTTACAACCCGAAGGTCCTTCTTCATACACGCGGCATGGCTGCA…
>109_ru08aeae1.25.16S_401
TGTTCGCTCCCCACGCTTTCGCTCCTCAGCGTCAGTATCGGCCCAGAGATCCGCCTTCGCCACCGGTGTTCCTCCTGATATCTGCGCATTTCACCGCTACACCAGGAATTCCGATCTCCCCTACCGAACTCTAGCCTGCCCGTATCGACTGCAGACCCGGGGTTAAGCCCCGGGCTTTCACAACCGACGCGACAAGCCGCCTACGAGCTCTTTACGCCCAATAATTCCGGACAACGCTCGCGCCCTACGTATTACCGCGGCTGCTGGCACGTAGTTAGCCGGCGCTTCTTCTGCAGGTACCGTCACTTGCGCTTCTTCCCTGCTGAAAGAGGTTTACAACCCGAAGGCCGTCATCCCTCACGCGGCGTCGCTGCATCAGGCTTGCGCCCATTGTGCAAT…
>11_ru08aeae1.25.16S_936
TGTTTGCTCCCCACGCTTTCGCACCTCAGCGTCAGATTTGAACCAGATAGACGCCTTCGCCACTGGTGTTCCTCCTAATATTTACGAATTTCACCTCTACACTAGGAATTCCTCTATCCTCTTTCAATCTCTAGATCAGCAGTTTTAAAAGCAATTCCAAAGTTAAGCTTTGGAATTTCACTTTTAACTTACTAACCAGCCTACGTGCTCTTTACGCCCAATAATTCCGAATAACGCTAGCCCTCTCCGTATTACCGCGGCTGCTGGCACGGAGTTAGCCAGGACTTCTTCTGTGAGTACCGTCATTATCTTCCTCACTGAAAGAGCTTTACAACCCAAAGGCCTTCTTCACTCATGCGGCATAGCTGGATCAAGCTTCCGCTCATTGTCCAATATTCC…
>110_ru08aeae1.25.16S_1080
TCATTGTCAGGGAAATATCCTTTTCCCTACATTATTTATACGAGCGCTTCCGAAAGTGATTCTAACCTATTTTGTCCTGGTTTTTCCTTTCCGTTTCAGGTTGGAGACCGCGTGGTTGCGCTGCCAGAATTCCGCGCCTGGTCCGAACTGGTAGCCGTCCCGACCAAGTACGTGTATCACATTCCGGACGAGATGACATTCCAGGACGCCGCTGCCATCGTCATGAACTACCTGGTTGCGTACATTCTCATCTTCGACCTGATCTCACTGCGGGAGGGCAAGTCCATC
>111_su18aeae1.25.16S_11132
TGTTCGCTACCCATGCTTTCGCTCCTCAGTGTCAGTAACTGCCCAGAGACCTGCCTTCGCCATCGGTGTTCCTCCTGATATCTGCGCATTCCACCGCTACACCAGGAATTCCAGTCTCCCCTACAGCACTCCAGTTTGCCCGTATCGCCTGCACGCCCGGAGTTAAGCCCCGGAATTTCACAGACGACGCGACAAACCACCTACGAGCTCTTTACGCCCAGTAATTCCGGACAACGCTCGCACCCTACGTATTACCGCGGCTGCTGGCACGTAGTTAGCCGGTGCTTCTTATCCAGGTACCGTCACCCGAAGGCTTCTTCCCTGGCGAAAGAGGTTTACAACCCGAAGGCCGTCATCCCTCACGCGGCGTCGCTGCATCAGGCTTCCGCCCATTGTGCA…
>112_ru08aeae1.25.16S_37751
CATCCCCGAGATAGTCACTAAAATTATAGTGACGACTTCCTTCGGAAGGGAAGTAAAGCCGTTGGTCCCGAGATGAACTAGCCCAGGGCTAAAAATCTCGTTAATAAAGATAGAAAAAAAAGCTTTCACTTGCAGACTCAAAAGAAAAAAAACGT
>113_ur09aeae1.25.16S_19272
CACTAGAAATATTTTCTTTAGGGATGCTTAAACCTTGAGAACAATTCTTACTTATCAGTATATCGGTGTGGAGAAGCCCAGATTGCAGAAGTGGGAAACGCGTAGCAATTCAGCAAGACATTGCTGTCG
>114_ru08aeal1.25.16S_4783
TGTTTGCTACCCACGCTTTCGCACCTCAGTGTCAGTGTCAGTCCAGAAGGCCGCCTTCGCCACTGGTATTCCTCCCGATCTCTACGCATTTCACCGCTACACCGGGAATTCTACCTTCCTCTCCTGCACTCTAGCCTGACAGTTCCGGATGCCGTTCCCAGGTTGAGCCCGGGGCTTTCACAACCGGCTTATCAAGCCACCTACGCGCGCTTTACGCCCAGTAATTCCGATTAACGCTTGCACCCTCCGTATTACCGCGGCTGCTGGCACGGAGTTAGCCGGTGCTTCTTCTGCGAGTGATGTCTTTCCTAATGGGTATTAACCACTAGGCGTTCTTCCTCGCTGAAAGTGCTTTACAACCCGAGGGCCTTCTTCACACACGCGGCATGGCTGGATCAG…
>115_ur10aeae2.10.16S_76080
TATCCGGCACCAGAGAAGCCCCAAGATGTGACCGGTATCCCTCCTCCGGTTCCGAAGCCTCCAGATGTGACCGGTATTCCTCCTCCGGTTCCCAAGCCACCAGATGTGACTGGTATTCCTCCTACGAATCCCAAGTCGTTTCGGTTGCCAATCGAAATGTATCCAATGCTGATGTTC
>116_ru08aeae1.25.16S_3116
TGTTTGCTCCCCACGCTTTCGTGCATGAGCGTCAGTGCAGGCCCAGGGGATTGCCTTCGCCATCGGTGTTCCTCCGCATATCTACGCATTTCACTGCTACACGCGGAATTCCATCCCCCTCTGCCACACTCTAGCCATGCAGTCACAAATGCAGTTCCCAGGTTGAGCCCGGGGATTTCACATCTGTCTTGCATAACCGCCTGCGCACGCTTTACGCCCAGTAATTCCGATTAACGCTTGCACCCTACGTATTACCGCGGCTGCTGGCACGTAGTTAGCCGGTGCTTATTCTTCAGGTACCGTCATTACCCCAGGGTATTAGCCCAGAGCGTTTCTTCCCTGACAAAAGCGGTTTACAACCCGAAGGCCTTCTTCCCGCACGCGGCATGGCTGGATCAG…
>117_ru08aeae1.25.16S_120
ATGAGTTTCGATTTGACCACATCCATGGATATGTCGTCATCGGAACGACCATCTAAAGCAGAGACAATCGCGTCGAACGACGGCGGCAAGCTTCGCAAGAGCATACAGATCTTAGTGTCCTTGTCGAGCTCGGTGC
>118_ur10cxqu2.25.16S_95985
CATGCACTTTAAACACTAATCCATCGGAACCCATTCACGGGTCCGCGCTCATTACGGTTATCCACCCGACAAACGGTGTAATGATCCGCCAAGGCCAACTCACTTGGGCCAGCCAGCACAGATTTCCGAGAGCAACTTCTTCACGGGTAAGCAAAATAAGGCCCCCCCTCTTCCGTCCCCCCTCACGCCACACGATTCACTATCAAAAATTTTGACAACACTCGCGCGTGCACACACACA
>119_ru20aeal2.9.16S_63645
TGTTTGCTCCCCACGCTTTCGCACCTGAGCGTCAGTCTTTGTCCAGGGGGCCGCCTTCGCCACCGGTATTCCTCCAGATCTCTACGCATTTCACCGCTACACCTGGAATTCTACCCCCCTCTACAAGACTCTAGCTTGCCAGTTTCAAATGCAGTTCCCACGTTAAGCGCGGGGATTTCACATCTGACTTAACAAACCGCCTGCGTGCGCTTTACGCCCAGTAATTCCGATTAACGCTTGCACCCTCCGTATTACCGCGGCTGCTGGCACGGAGTTAGCCGGTGCTTCTTCTGCGAGTAACGTCAATGCAATGTGCTATTAACACACTACCCTTCCTCCTCGCTGAAAGTGCTTTACAACCCGAAGGCCTTCTTCACACACGCGGCCATGGCTGCATCA…
>12_ru08aeae1.25.16S_4192
TGTTTGCTCCCCATGCTTTCGCACCTCAGCGTCAGTGTTAGGCCAGATGGCTGCCTTCGCCATCGGTATTCCTCCAGATCTCTACGCATTTCACCGCTACACCTGGAATTCTACCATCCTCTCCCACACTCTAGCTAACCAGTATCGAATGCAATTCCCAAGTTAAGCTCGGGGATTTCACATTTGACTTAATTAGCCGCCTACGCGCGCTTTACGCCCAGTAAATCCGATTAACGCTTGCACCCTCTGTATTACCGCGGCTGCTGGCACAGAGTTAGCCGGTGCTTATTCTGCGAGTAACGTCCACTATCTCTAGGTATTAACTAAAGTAGCCTCCTCCTCGCTTAAAGTGCTTTACAACCATAAGGCCTTCTTCACACACGCGGCATGGCTGGATCA…
>120_ru08aeae1.25.16S_17677
ATAAACTTCATCATTGGCGTTTTGTATAGTGTTTTTATTTTTTAATAGTACTGTTACAATATGCCATATCGTCGTTGTATATTTTGTTTTCGTGTAAGCATCCAAAACTCAAAATTTCGACAATATTGCTTCCGATCATAGCCGTATTGATAATGTTTAGCTTCCACCAGAAGGTTTTGTATCGCTTTCACGTGGAACGACCTCCGTTGCCTTCGCTGCGGCGGACACAAAATGATGAATTATTAATCGCAGGCTGATGTGAACTTTATTGGCAAAGTTATTACCATTTATTGCCATTCATCCTGCGACAACAACACACAAAGATAGATTGCGTCCTCGAATGG
>121_ru08aeae1.25.16S_5703
TGTTCGCTCCCCACGCTTTCGTGCCTCAGTGTCAGGTGTAGCCTAGTCAGCTGCCTACGCAATCGGGGTTCTGGAAGCTATCTATGCATTTCACCGCTACAGCTTCCATTCCGCCAACCTCGCCTACCCTCAAGCCTGCCAGTATCCAGGGCAGTTCCACTGTTGAGCAGTGGGCTTTCACCCCGGACTTAACAAGCCACCTACGCACCCTTTAAACCCAATAAATCCGGACAACGCTCGCACCCTCCGTATTACCGCGGCTGCTGGCACGGAGTTAGCCGGTGCTTATTCCTCAGGTACCGTCAGTTGAGGACGCATCCCCTTTTTCTTCCCTGAGAAAAGCCGTTTACAACCCAGAAGGCCTTCATCCGGCACGCGGCATGGCTGGGTCAGACTCTC…
>122_ru08aeae1.25.16S_94916
TTGATTTCGTTTCCCTCCATGAAACCCTTCCATTCGCATCCGAAGCTGTGCCATTCGTCTTTTTTTTTCGACCCTACGACACTAAGACGTGAGTCTGGCTTTGAATCGGGCACGAAATGCTTTTCACTCATATTTCACCTTTTTAATCAGCTCTACAAGTGCCCTCGTGTCAGTAG
>123_ru08aeae1.25.16S_55041
TTCGGGTCAAAGTTGGCCATCTTGATGAGTTGAGCTGCGGACTGCTGAGGGGTTTGCTGTGGGCGCGGAGTTCCCACCGGGGAATGATGACGATAGTAGTTGGGTGAACGGATTCCGGGCGGAGATCGAAGGTACCGATTGCCGACCGGGGAACCGCAGGGCGATCGGAAGCCATGGTTCGGGGAGGCTCGATGAAGATGGGTGGTCATTTCGTAGCCTGAGTGCGATGGGCTGCAGATGAGGGCTTGACTAGCGGATCGGGTGCGGATTTGATTCCGGAGCCGATTGAATGGGACGATCACGTTGTCCCCGTGG
>124_ur09aeae1.25.16S_24800
GTTTCAGTTCGCCATACTTCTTGTATAAGAATTTTGCCGTGGATTACGAAAGATGCCACTAGCCCTAGCGGATCATAGATGCTCATTACTAGTCGAAGCATTTCTCTCTTAGTGGGAGTTTTAGTGTCTTGCAACAGACAACGCACCTTCTCGCAAAGTTGCAACGAAAAGGCAAAAACGTCTTCGTCTTGAATCCACGCCATTCCCAACACTCGCTCAACTCCGATTTCTTTCTCCGGAAACATGGCCTTCGATGGTTTAGCACTTGATTCACCTAACTTCTCTAATACACTTCCGTCACTCGACATCCAATTGCGAATATGGAAGCCAGCTCGTTTGTGGACTTCAATCACTTCCTTCGCAACTTCAACAGCTTCCTCCACGGTGTCAAAACTATCT…
>125_ru08aeal1.25.16S_70552
GCGGCGCACACGCAACCGAACGGATGTTAATTTGTTTTTGTACATAAAATAAATGTTTATTTTTGTTTTGAATTGTAATTTACTAACTATCGCGCACCGTAACGGGAGTCGAGAAAAAAAGGGACGACGACGCTGATAGGACCCTCTTTTTCCCATGAGTTTTCAATG
>126_ru08cxqu1.25.16S_16033
TGTTCGCTCCCCACGCTTTCGTCCATCAGCGTCAATCAATCCTTAGTGACCTGCCTTCGCAATTGGTGTTCCGTGTAATATCTAAGCATTTCACCGCTACACTACACATTCCAGCCACTTCAAAATAATTCAAGATTAACAGTATCAATGGCAGTGCCTCAGTTAAGCTGAGGGATTTCACCACTGACTTATTAGTCCGCCTACGGACCCTTTAAACCCAATAAATCCGGATAACGCTCGCACCCTCCGTATTACCGCGGCTGCTGGCACGGAGTTAGCCGGTGCTTATTCGTATGATACCTTCAACTACTCAACTCGTAAGTAGGTTTATCCTCATACAAAAGCAGTTTACAACCCATAAGGCCGTCTTCCTGCACGCGGGATGGCTGGATCAGGCGT…
>127_ru08aeae1.25.16S_60
CAGTTTGGGTCTTAGCTATTGTGTGTTCAGATATGTTAAAGCCACTTTCGTAGTCTATTTGTGTCAACTGGAGTTTTTACAACTCAGGTGAGTTTTAGCTTTATTGGGGAGGGGTGATCTAAAACACTCTTTACGCCGGCTTCTATTGACTTGGGTTAATCGTGTGACCGCGGTGGCTGGCACGAAATTGACCAACCCTGGGGTTAGTATAGCTTAGTTAAACTTTCGTTATTGCTAAAGGTTAATCA
>128_ru08aeae1.25.16S_61
TGTTTGCTCCCCACGCTTTCGTGCCTCAGTGTCAGTGTTGGTCCAGGTAGCTGCCTTCGCCATGGATGTTCCTCCTGATCTCTACGCATTTCACTGCTACACCAGGAATTCCGCTACCCTCTACCACACTCTAGTCGTCCAGTATCCACTGCAGTTCCCAGGTTGAGCCCAGGGCTTTCACAACGGACTTAAACGACCACCTACGCACGCTTTACGCCCAGTAATTCCGAGTAACGCTTGCACCCTTCGTATTACCGCGGCTGCTGGCACGAAGTTAGCCGGTGCTTATTCTTTGGGTACCGTCATCCCAACCGGGTATTAGCCAGCTGGATTTCTTTCCAACAAAAGGGCTTTACAACCCGAAGGCCTTCTTCACCCACGCGGTATGGCTGGATCAGG…
>129_ru08cxqu1.25.16S_8744
TGTTTGCTCCCCATGCTTTCGTACCTCAGCGTCAGTATTAGGCCAGATGGCTGCCTTCGCCATCGGTATTCCTCCAGATCTCTACGCATTTCACCGCTACACCTGGAATTCTACCATCCTCTCCCATACTCTAGCTTCCCAGTATCGAATGCAATTCCCAAGTTAAGCTCGGGGATTTCACATCCGACTTAAAAAGCCGCCTACGCACGCTTTACGCCCAGTAAATCCGATTAACGCTCGCACCCTCTGTATTACCGCGGCTGCTGGCACAGAGTTAGCCGGTGCTTATTCTGCGAGTAACGTCCACTCTTCTTGGGTATTAACCAAAAGAGCCTCCTCCTCGCTTAAAGTGCTTTACAACCATAAGGCCTTCTTCACACACGCGGCATGGCTGGATCA…
>13_ur10cxqu2.25.16S_3624
CTCGTTCTTGTTTACGATCAGGTTTCCCTCGTTGTCCCTGCACACGTCGGCTCGCGGCACGAAGCCTTTGCGGGGCCGGTTCACCTTCTCGTAAAACTTGCGCGTATCGTTAGCTCGGAATAGCCGCTCCATTTCTGCGCAGTCCCGGTCTTC
>130_su18aeae1.25.16S_1976
TGTTTGCTCCCCACGCTTTCGCACCTCAGCGTCAGTATCGAGCCAGTGAGCCGCCTTCGCCACTGGTGTTCCTCCGAATATCTACGAATTTCACCTCTACACTCGGAATTCCACTCACCTCTCTCGAACTCCAGACCAATAGTTTTGAGGGCAGTTCCGAGGTTGAGCCCCGGGATTTCACCCCCAACTTTCTGGTCCGCCTACGTGCGCTTTACGCCCAGTAATTCCGAACAACGCTAGCCCCCTCCGTATTACCGCGGCTGCTGGCACGGAGTTAGCCGGGGCTTCTTCTGCTGGTACCGTCATTATCTTCCCAGCTGAAAGAGCTTTACAACCCTAAGGCCTTCATCACTCACGCGGCATGGCTAGATCAGGGTTGCCCCATTGTCTAAGATTCCC…
>131_ru08aeal1.25.16S_52177
TGTTTGCTCCCCACGCCTTCGCGCTTCAGCGTCAGATTTGAACCAGATAGACGCCTTCGCCACTGGTGTTCCTCCTAATATTTACGAATTTTACCTCTACATCAGGAATTCCTCTATCCTCTTTCAATCTCTAGATTAATAGTTTTAAAAGCAATTCCAAGGTTAAGCCTCGGGATTTCACTTTTAACTTATTAACCAGCCTACGCGCCCTTTACGCCCAATAATTCCGATTAACGCTCGCACCCTCCGTATTACCGCGGCTGCTGGCACGGAGTTAGCCGGTGCTTCTTCTGTAATTAACGTCAATTAGCCATCCTGTTAGAATAGCTACCTTCCTCATTACCGAAAGTACTTTACAACCCTAAGGCCTTCTTCATACACGCGGCATGGCTGCATCAG…
>132_ru08aeal1.25.16S_1601
TGTTTGCTCCCCACGCTTTCGCGCCTCAGCGTCAGTAATGAGCCAGTATGTCGCCTTCGCCACTGGTGTTCTTCCGAATATCTACGAATTTCACCTCTACACTCGGAGTTCCACATACCTCTCTCATACTCAAGATCGCCAGTATCAAAGGCAGTTCCAGGGTTGAGCCCTGGGATTTCACCTCTGACTTAACGATCCGCCTACGCGCCCTTTACGCCCAGTAATTCCGAGCAACGCTAGCCCCTTCGTATTACCGCGGCTGCTGGCACGAAGTTAGCCGGGGCTTCTTCTCCGGGTACCGTCATTATCGTCCCCGGTGAAAGATTTTACAATCCTAAGACCTTCATCATTCACGCGGCATGGCTGCGTCAGGCTTTCGCCCATTGCGCAAGATTCCCCA
>133_ru08aeae1.25.16S_20250
TGTTTGCTCCCCATGCTTTCGCACCTCAGTGTCAGTATTAGGCCAGAAGGCTGCCTTCGCCATCGGTATTCCTCCAGATCTCTACGCATTTCACCGCTACACCTGGAATTCTACCTTCCTCTCCTATACTCTAGCCAACCAGTATCGAATGCAATTCCCAAGTTAAGCTCGGGGATTTCACATTTGACTTAATTGGCCACCTACGCGCGCTTTACGCCCAGTAATTCCGATTAACGCTTGCACCCTCTGTATTACCGCGGCTGCTGGCACAGAGTTAGCCGGTGCTTATTCTGCGAGTAACGTCCACTTATCCTAGGTATTAATCAGGTAAGCCTCCTCCTCGCTTAAAGTGCTTTACAACCATAAGGCCTTCTTCACACACGCGGCATGGCTGGATCA…
>134_ru20aeal2.9.16S_35161
TGTTTGCTCCCCACGCCTTCGCGCCTCAGCGTCAGATTTGAACCAGATAGACGCCTTCGCCACTGGTGTTCCTCCTAATATTTACGAATTTCACCTCTACACTAGGAATTCCTCTATCCTCTTTCAATCTCTAGGTTAGCAGTTTTAAAAGCAGTTCCAAGGTTAAGCCTCGGGATTTCACTTTTAACTTACTAACCAGCCTACGCGCCCTTTAGCCCAATAATTCCGAATAACGCTAGCCCTCTCCGTATTACCGCGGCTGCTGGCACGGAGTTAGCCAGGACTTCTTCTGTGAGTACCGTCATTATCCTCCTCACTAAAAGAGCTTTACAACCCAAAGGCCTTCTTCACTCATGCGGCATGGCTGGATCAGGTCTTCGCCATGTCCAATATTCCCA
>135_ru08cxqu1.25.16S_56195
TGTTTGCTCCCCACGCTTTCGAGCCTCAGTGTCAGTTACAGGCCAGAGAGCCGCTTTCGCCACCGGTGTTCCTCCATATATCTACGCATTTCACCGCTACACATGGAATTCCACTCTCCTCTCCTGCGCTCAAGTCTACCAGTTTCCAATGCATACAATGGTTGAGCCACTGCCTTCTACACCAGACTTAATAAACCGCCTGCGTGCGCTTTACGCCCAGTAATTCCGATTAACGCTTGCACCCTCCGTATTACCGCGGCTGCTGGCACGGAGTTAGCCGGTGCTTCTTCTGTCAGTAACGTCAATGCATGAAAGTATTAATTTCACACCCTTCCTCCTGACTGAAAGTACTTTACAACCCGAAGCCTTCTTCATACACGCGGCATGGCTGCATCAGGC…
>136_ru08aeal1.25.16S_1525
GGCAAAATCTTGTTTGCAAACTACACGAACCAAAATATGAGTGATTTATTATCAACATAGACCAAAAGTCACATCCTCACCAAGTGCCAGTTGAGCACATTAAAAGCATAGCAACGTCGTCCGTTTGGTGGAAGATCGTCCAATTTCATGAAGCTGGCGGAAGCTCGTATGTACTGACCCGCACACACAATGCGAGCGAGATAGCAGGATAGGAGTAACGGATAGTGCCAGCTCTGCCATAGCGAACGAGACGCGGGTAGAGCTCTTCGTTCCCGCGGTGGTTGTGACTCAGTCGTAAAAGTTAGTAGC
>137_ru08aeae1.25.16S_35092
AGTCAAACCTGCTGATGATGATACCCTCTTTTGGCTCTCTTGTGAGCCTGGTTAACTGACGATAATAATAAGCGCTCTTTTGCCATTCCGGACGCCTCTCTTCTTGCGGGCCTCCCCAACCTCCCTGCAGATAAAGAAGCGTTCAAAGTTTTCTGACCGCGCTCGCCGTCGTCGATCGTCGC
>138_ur10aeae2.10.16S_3024
ACCTCCCGGAAAATCTCATCTTCGGTTCCGTCCCCACCCAACTATATGCGGTCAAAATCTTCACTTCCGCGATTTACGCCACTCTTTGTCTATTCCAAAACCTTGTTTCCCCGCGGGACCTTCAGTCCCGGCCTTAATTGATTAAACAGAGATCCGTAGATGCACCTCTCACAGAACCACTGATATTTCTGCCAGCGAATCAGCAAATCCCCACTCGCGAATCG
>139_ru08cxqu1.25.16S_82737
TGTTTGCTCCCCACGCTTTCGTGCCTCAGCGTCAGTCTTTGTCCAGGGGGCCGCCTTCGCCACCGGTATTCCTCCACATCTCTACGCATTTCACCGCTACACGTGGAATTCTACCCCCCTCTACAAGACTCAAGTCATACAGTTTCAAATGCAGTTCCCAGGTTAAGCCCGGGGATTTCACATCTGACTTATATCACCGCCTGCGCACCCTTTACGCCCAGTAATTCCGATTAACGCTTGCACCCTCCGTATTACCGCGGCTGCTGGCACGGAGTTAGCCGGTGCTTCTTCTGTGAATAACGTCAAAAATAACGGATATTAGCCGTTACTCCTTCCTCATCACTGAAGTGCTTTACAACCGAAGGCCTTCTTCACACACGCGGCATGGCTGCATCAGGC…
>14_ur10cxqu2.25.16S_5650
CTCACATTTACTACCAAACGTTGTTTGATAGCACGTGTGAGTCTCGTGTAAAAAGTGACAGTTCTTCACTGTTTAGTTTGACTTTGTCAAACCAACCGGGGGTTGAGTGTATTTGATTTTTTCAAACGCCAAACGCCATTTTCCGTTTCTGTTCCTTTT
>140_ru08aeal1.25.16S_26389
TGTTTGATACCCACGCTTTCGTGCATCAGCGTCAGTTATAGTTTAGTAAGCTGCCTACGCAATTGGTGTTCTTCGTAATATCTATGCATTTCACCGCTACACTACGAATTCCGCCTACTTCATCTACACTCAAGAAAACCAGTTTCAACGGCAATTTTAAGGTTGAGCCTCAAACTTTCACCGCTGACTTAATATCCCGCCTACGCACCCTTTAAACCCAATAAATCCGGATAACGCTCGCATCCTCCGTATTACCGCGGCTGCTGGCACGGAGTTAGCCGATGCTTATTCGTACAGTACTTGCAAAATAGGACACGTCCTATCCTTTACTCTTGTACAAAAGAGTTTACAACCCGTAGGGCAGTCTTCCTTCACGCGACTTGGCTGGTTCAGACTTGC…
>141_ru08aeal1.25.16S_5670
TGTTCGCTCCCCACGCTTTCGCTCCTCAGCGTCAGTAATGGCCCAGAGATCCGCCTTCGCCACCGGTGTTCCTCCTGATATCTGCGCATTCCACCGCTACACCAGGAATTCCAATCTCCCCTACCACACTCAAGCATGCCCGTACCCACCGCACTATCAAGGTTAAGCCCCGATATTTCACGACAGACGCGACACGCCACCTACAAGCCCTTTACGCCCAATAATTCCGGACAACGCTCGCACCCTACGTATTACCGCGGCTGCTGGCACGTAGTTAGCCGGTGCTTCTTTACTCCATACCCTCACACCCACCAAAATGGGCACTTGGTCAAAAGCGAAAAGGTTTACAACCCGAAGGCCTTCATCCCTCACGCGGCGTCGCTGCATCAGGCTTCCGCC…
>142_ru08aeae1.25.16S_18829
TCTGCAGCCAACTCTTGGTCGGCGCGCCATAGACGCTGCAATTCTAACATAATGTGAGTGACAGCCGTAGTTACTGCATTCCAGCACTCGGCATCCGCACACATTCTCTCTATAATATTGTCGGGGACGTGTCCCCTCCGCATGTAGTGAGCATGCGACCTCTCACAACAATGAAACGGGGCAATCGAACACGACATGCTCCGCTGTTTCCTCTACACCAGCACAATTGGGGCACGCAGGAGATTCTGAGTGCCCGAACCTATGCAGGTACTGTCTATAGCAACCATGTCCCGACAGAAACTGCGTCAGGTGGAAGTTCACTTCCCCATGGCTTCTACCATACCAATCTGACACACTTGGTATTAGTCGATGGGTCCATCTACCCTTAGTGGAGTTATC…
>143_ru08aeae1.25.16S_6942
GTAATCCGTGTCCTGTCCGTTATTCTGCGCTGTGTACCATAATCAGCATTTTACTGGCATCCATCCTGATGTGCCGGTTGGCATTCCAGAGGTCTAAAGCGCTTTGGAAGCGGTACCAGGTCGCGTGTTCAGGGCTACTTGCAGATATGTGTTTCTTTTGTACAGATTTTGAGAGCCCA
>144_ru08aeae1.25.16S_504
GTTTCTTCTAGTCTCGTCGATCATGATGACCAAATCTCCGATCCGCATCGGCTTAGTATCCTGCAGCCACTTTACTCGTCTCGTCAGGGTTGGGAGGTACTCTAGGATCCAACGCTTCCAGAAGTGATCAATCCTTCGTCGAATCAGGTTCAGAGAAGGTTGAA
>145_ur10aeae2.10.16S_61554
CCGTTGCTGTTGTGCGCCATCCACGTCACGAACCATTCAGCTGGTTCGTCGTATAAGCAAATTTCCCGTTTGACCATGGCAATCAACTGATAACATCCCGTAGTGCTATTTATCTGTAACCGTATCGAGGCTAAGAAAGCCATCGGCGCTTGTCAGGGCTATCAAATTTTGTGGAAAAGAGTTGAAGGAATAATATTTCCTACCATATTACATCTTATATTCCTCAATCAATCTCGCAGCTTCGTACAAAATTTAAACGACAATTTGAGACTATTCGTGGACG
>146_ru20aeal2.9.16S_836
TGTTTGCTCCCCACGCTTTCGCACCTGAGCGTCAGTCTTTGTCCAGGGGGCCGCCTTCGCCACCGGTATTCCTCCAGATCTCTACGCATTTCACCGCTACACCTGGAATTCTACCCCCCTCTACAAGACTCTAGCTTGCCAGTTTCAAATGCAGTTCCCAAGTTAAGCTCGGGGATTTCACATCTGACTTAACAAACCGCCTGCGTGCGCTTTACGCCCAGTAATTCCGATTAACGCTTGCACCCTCCGTATTACCGCGGCTGCTGGCACGGAGTTAGCCGGTGCTTCTTCTGCGAGTAACGTCAATCGCTAAGGTTATTAACCTTAACGCCTTCCTCCTCGCTGAAAGTGCTTTACAACCCGAAGGCCTTCTTCACACACGCGGCATGGCTGCATCAG…
>147_ru20aeal2.9.16S_2317
TGTTTGCTCCCCACGCTTTCGCGCCTCAGCGTCAGTATCGAGCCAGGTTGCCGCCTTCGCCACCGGTGTTCTTCCCAATATCTACGAATTTCACCTCTACACTGGGAATTCCACAACCCTCTCTCGAACTCTAGTCTGGACGTATCAAATGCAGTTCCCAGGTTAAGCCCGGGGATTTCACATCTGACTGTCCAAACCGCCTACGCGCCCTTTACGCCCAGTCATTCCGAGCAACGCTAGCCCCCTTCGTATTACCGCGGCTGCTGGCACGAAGTTAGCCGGGGCTTCTTCTACGGGTACCGTCATCATCGTCCCCGTCGAAAGTGCTTTACAATCCGAAGACCTTCTTCACACACGCGGCATTGCTGGATCAGGGTTTCCCCATTGTCCAATATTCCC…
>148_su18aeae1.25.16S_4353
AATTGCCGGTTAGCTATCCGACCACTGGATTGAAACAGAAATGTTACTCAGTTAGTATGTTTTTTTTACAAAATATACCATAATATTGGATTATTAGTAGTCAAAATAACCAAAGATATAACATTTTTTTCTCCACGTTTCACCAATTTGGAACAAAATATGATATAATAAAATAAAAAAATGTAATACAATACTATATTTTAAATTCAATACAAAATGACTTCATGATTGAATCTTCTATCTTCTATATATAAATAAAAATGGAGTGGTGTTTGTATGTCACGAAATGGCTTAAGAACGGGTCAACGGATTAACGCAAGTTTTTTCA
>149_ru20aeal2.9.16S_19015
TGTTTGCTACCCACGCTTTCGCGCCTCAGCGTCAGTGTCAGTCCAGAAGGCCGCCTTCGCCACTGGTATTCCTCCAGATCTCTACGCATTTCACCGCTACACCTGGAATTCTACCTTCCTCTCCTGCACTCAAGTCTGCCAGTTCCAAATGCTGTTCCCAGGTTAAGCCCGGGGCTTTCACATCTGGCTTAACAGACCGCCTACGCGCCCTTTACGCCCAGTAATTCCGATTAACGCTCGCACCCTCCGTATTACCGCGGCTGCTGGCACGGAGTTAGCCGGTGCTTCTTCTGTGGGTGATGTCCTTCCTGAAACGTATTAGGTCTCAGGCCTTCTTCCCCACTGAAAGTGCTTTACAACCCTAAGGCCTTCTTCACACACGCGGCATGGCTGGATCAG…
>15_ru20aeal2.9.16S_13154
GGAAGGAATGTGTGTACTACTGCATGAATTTATTCAAAGGGATAGTTCAAGATTCAATTTATTCATTATTACACGCTACATTATGCATACACTACACATTCCACCAAGTTTCAGCTGTTGCCTGCATGCCGTTCCACTTCCGATTGCCTTGTAGGTAGTTGGAACCGTGGGAATTGAGTTTTCGGGGGGTGCGCAATTTGCACTCACTTACGTCCGGGTAAGTGTCGGTCGGGTGTGCGCCTTTTGGGTTCATTGTTATTGGTCCAATCGAAGAGGGTG
>150_ru08aeal1.25.16S_10411
CAAAAAGCGCTTGATTGCTGTAGATCTTGAGTCGCCTAGTCGCTGAATCATCCTCTCCTTCTTCGGCAGTGTGACTACGTACCTCCCTTCTTCGTCCCGAAATGTCGTCTTGTCGAAAAACTCCTCGCAGGCCGATTCTTCGACCGACAGTGTGCTGGTTGACTGGCAAGTCTCTACTTCCCAGAACCGGGAAAGTTGATCCTGGATCTCCGCTGTCGAACAAACGTGGGTTAGGGAGTACGTTGCAGCAGTTGGACCCTCGGGAACAGGACCGGAAACAATCCATCCGAACACGGTGTCTTGTAGAGTCGGGCCGTCGT
>151_ru08aeae1.25.16S_52
AAGCGCTCCAAGAAGACGAACCCCTGTCCTCCGAATGGTCCGTCGTGTTCCCCGATCTACCGCTGGTAGCGGACGAAAAGTACACCAGTCCCGGTGTACGCAACAATCCGGAAGGCCGCTACAGCGTGTCCGGTGACAAGTGGCTCCAGGAACCGCTCGGTGACGAATCCATCGGACGGTCCTT
>152_ur10aeae2.10.16S_8226
CCTATACGACCAACCACACCTCACTGGTACACACTTTTATATTCCTCCCATCCATTCCATCCCATCCTATCGTCCTCTCTTCCATCGGGCTGACTTGACTCGCTTCGCTCGATTCGCATCATGAATTG
>153_su18aeae1.25.16S_1555
TGTTTGATCCCCACGCTTTCGCACATCAGCGTCAGTTACAGACCAGAAAGTCGCCTTCGCCACTGGTGTTCCTCCATATCTCTGCGCATTTCACCGCTACACATGGAATTCCACTTTCCTCTTCTGCACTCAAGTCTCCCAGTTTCCAATGACCCTCCACGGTTGAGCCGTGGGCTTTCACATCAGACTTAAGAAACCGCCTACGCGCGCTTTACGCCCAATAATTCCGGATAACGCTTGCCACCTACGTATTACCGCGGCTGCTGGCACGTAGTTAGCCGTGGCTTTCTGATTAGGTACCGTCAAGACGTGCACAGTTACTTACACGTTTGTTCTTCCCTAATAACAGAGTTTTACGAGCCGAAAACCCTTCATCACTCACGCGGCGTTGCTCCGTCA…
>154_ru20aeal2.9.16S_45096
TGTTTGCTCCCCACGCTTTCGCACCTCAGCGTCAGTAATGGACCAGTAAGCCGCCTTCGCCACTGGTGTTCCTCCGAATATCTACGAATTTCACCTCTACACTCGGAATTCCACTTACCTCTTCCATACTCAAGATACCCAGTATCAAAGGCAGTTCCAGAGTTGAGCTCTGGGATTTCACCCCTGACTTAAATATCCGCCTACGTGCGCTTTACGCCCAGTAATTCCGAACAACGCTAGCCCCCTTCGTATTACCGCGGCTGCTGGCACGAAGTTAGCCGGGGCTTCTTCTCCGGATACCGTCATTATCTTCTCCGGTGAAAGAGCTTTACAACCCTAAGGCCTTCATCACTCACGCGGCATGGCTGGATCAGGCTTGCGCCCATTGTCCAATATTCC…
>155_su18aeae1.25.16S_4798
GAGGATGCTGCTAATCGAGCGTCGGACTGGTGAAATCGCTCAAGATTTCGAGAGTGAGCATCGTTTCCGGATTTCGACTTGTGCCAGGGAGTCCACAACCCGTTGGCAATCAACTGATCAATCCCGCAGTGCTATTTATCTGTGACCGCATCGAGGCTAAGAAAGCCATCGGCCCTTGTCAGGGCCATCAAATTTGTGGAAAAGAGTTGAAAGAATAATATTTCCTACCTTATTACATCTTATATTCCTCAATCAATCTCAAGTTTCGTACAAAATTTAATTTGTCATGGATAATTGATGGCACGACAATTTGAGACTATTCTTGGACG
>156_ru08aeal1.25.16S_6175
TGTTTGCTCCCCACGCTTTCGCGCCTCAGCGTCAGTTACAGACCAGAAAGCCGCCTTCGCCACTGGTGTTCCTCCAAATCTCTACGCATTTCACCGCTACACTTGGAATTCCGCTTTCCTCTTCTGCACTCAAGTCCCCCAGTTTCCAATGACCCTCCACGGTTGAGCCGTGGGCTTTCACATCAGACTTAAGGGACCGCCTGCGCGCGCTTTACGCCCAATGATTCCGGACAACGCTTGCCACCTACGTATTACCGCGGCTGCTGGCACGTAGTTAGCCGTGGCTTTCTAATGAGGTACCGTCAAGGTACCGACAGTTACTCCGGTACTTGTTCTTCCCTCACAACAGAGTTTTACGATCCGAGAACCTTCTTCACTCACGCGGCGTTGCTCCATCAG…
>157_ru08aeae1.25.16S_53
TGTTTGCTCCCCACGCTTTCGTGCCTCAGTGTCAGTGTTGGTCCAGGTAGCTGCCTTCGCCATGGATGTTCCTCCCGATCTCTACGCATTTCACTGCTACACCGGGAATTCCACTACCCTCTACCACACTCTAGTCGCCCAGTATCCACTGCAATTCCCAGGTTGAGCCCAGGGCTTTCACAACAGACTTAAACAACCACCTACGCACGCTTTACGCCCAGTAATTCCGAGTAACGCTTGCACCCTTCGTATTACCGCGGCTGCTGGCACGAAGTTAGCCGGTGCTTATTCTTTGGGTACCGTCAGAACAACCGAGTATTAATCGACTGCTTTTCTTTCCCAACAAAAGGGCTTTACAACCCGAAGGCCTTCTTCACCCACGCGGTATGGCTGGATCAG…
>158_ru08aeae1.25.16S_2364
CAGTTTGAATCTTCGCTATTGTGTATTCAGAAATATTAAAGCCACTTTCGTAGTTTGTTTTATATCAACTAGGGTTTTCTACAACTTAGGTGAAATTTAGCTTTATTGAGGGATAATGTAAAACATTCTTTACGCCAGTCTCTATTAGCTTGGGTTCATCGTATGACCGTGGTGGCTGGCATGAAATTTAACCAACCCTAAAGTTAGTATAGCTCAGTTAAACTTTCGTTTATTGCTAAAGGTTTATCA
>159_ru08aeae1.25.16S_55
TGTTTGCTCCCCACGCTTTCGCACCTCAGTGTCAGTATCAGTCCAGGTGGTCGCCTTCGCCACTGGTGTTCCTTCCTATATCTACGCATTTCACCGCTACACAGGAAATTCCACCACCCTCTACCATACTCTAGCTCGTCAGTTTTGAATGCAGTTCCCAGGTTGAGCCCGGGGATTTCACATCCAACTTAACGAACCACCTACGCGCGCTTTACGCCCAGTAATTCCGATTAACGCTTGCACCCTCTGTATTACCGCGGCTGCTGGCACAGAGTTAGCCGGTGCTTATTCTGTCGGTAACGTCAAAACAGCAAAGTATTAATTTACTGCCCTTCCTCCCAACTTAAAGTGCTTTACAATCCGAAGACCTTCTTCACACACGCGGCATGGCTGGATCAG…
>16_ru20aeal2.9.16S_12941
AACCTTCTAAATTGCGCGAAATGGGGATCAAACAAATGGAAACGGGCAAAGCGAACGAATGAACGAGCGAACGCAAGGAAAGAGCCCCAAAACGAACGACGGACACCCGACCCAGGCTGCGACTCTACGAGACCGTCGCGTCGTCGTGTGTAGTGTGTTGTTGGGTGTTGATGAACGAAATAAAGCCAAAAGCAAGAGCCGCTCGTCTGACTAGGAGACTCGGAAACTCGGAACCTCTAGTGACAAGGGGTGGTGAGTCACGGAATGGGTTACTCACCAG
>160_ru08aeal1.25.16S_22055
TGTTTGCTCCCCACGCTTTCGCGCCTCAGCGTCAGTTGTGAACCAGATTGCCGCCTTCGCCACCGGTGTTCCTCCAAATATCTACGAATTTCACCTCTACACTTGGAATTCCACAATCCTCTTTCACACTCTAGCCTATACGTATCAAATGCAGGTCCCAGGTTAAGCCCAGGAATTTCACATCTGACTGTATAAGCCGCCTACGCGCCCTTTACGCCCAGTCATTCCGAGTAACGCTAGCCCCTTCGTATTACCGCGGCTGCTGGCACGAAGTTAGCCGGGGCTTCTTCTACAGGTACCGTCATCATCGTCCCTGTCGAAAGTACTTTACAATCCGAAGACCTTCTTCATACACGCGGCATTGCTGGATCAGGGTTGCCCCATTGTCCAATATTCCCCA
>161_ru07aeal2.3.16S_36076
TGTTTGCTCCCCATGCTTTCGTACCTCAGCGTCAGTATTAGGCCAGATGGCTGCCTTCGCCATCGGTATTCCTCCAGATCTCTACGCATTTCACCGCTACACCTGGAATTCTACCATCCTCTCCCATACTCTAGCTGACCAGTATCGAATGCAATTCCTAAGTTAAGCTCAGGGATTTCACATCCGACTTAATCAGCCGCCTACGCACGCTTTACGCCCAGTAAATCCGATTAACGCTCGCACCCTCTGTATTACCGCGGCTGCTGGCACAGAGTTAGCCGGTGCTTATTCTGCGAGTAACGTCCACTATCCAGTAGTATTAATACTAGTAGCCTCCTCCTCGCTTAAAGTGCTTTACAACCAAAAGGCCTTCTTCACACACGCGGCATGGCTGGATCA…
>162_ru08aeae1.25.16S_1263
TGTTTGCTACCCACACTTTCGAGCCTCAACGTCAGTTACAGTCCAGAAAGCCGCCTTCGCCACTGGTGTTCTTCCATATATCTACGCATTTCACCGCTACACATGGAGTTCCACTTTCCTCTACTGCACTCAAGTCATCCAGTTTCCAAAGCAATTCCTCAGTTGAGCTGAGGGCTTTCACTTCAGACTTAAATAACCGTCTGCGCTCGCTTTACGCCCAATAAATCCGGATAACGCTTGGAACATACGTATTACCGCGGCTGCTGGCACGTATTTAGCCGTTCCTTTCTGGTAAGATACCGTCACACATTGAACAGTTACTCTCAATGTCATTCTTCTCTTACAACAGTGTTTTACGAGCCGAAACCCTTCATCACACACGCGGCGTTGCTCCATCAG…
>163_su18aeae1.25.16S_26725
TGTTTGATCCCCACACTTTCGTGCCTCAGCGTCAGTAAATGTCCAGTGACCTGCCTTCGCAATCGGTGTTCTTGACCATATCTATGCATTTCACCGCTACACGGTCAATTCCGGCCACCTCTGCATTACTCAAGTGAACCAGTATCAATGGCACTGCAATCGTTGAGCGATCGTCTTTCACCACTGACTTAATTCACCGCCTACGCACCCTTTAAACCCAATAAATCCGGACAACGCTTGCACCCTACGTATTACCGCGGCTGCTGGCACGTAGTTAGCCGGTGCTTATTCGATAGGTACCGTCAACTGGTTACGCATAACCTCTTTCTTCCCTATCAAAAGCAGTTTACAACCCAGAGGGCCTTCTTCCTGCACGCGGCATGGCTGGGTCAGAGTTTC…
>164_ru08aeae1.25.16S_18688
GTTGTTCATCTTTTCCATTATCTGCCTTCTGTTGCTTGGCAGTGTACTCTTGGGCCCTTTTGGCGGACTTCTTTTTCGCCCTCTCTTTCAAGTCGCGTACTTTTTTCCTGTAATTGAAAGCAACTATTTGATTTGCTCGTCATTAACCAAACCATTAATGCGTACTTGTCAACTGCTTCTAGGTTTGCGG
>165_ru08aeal1.25.16S_61330
TGTTTGCTCCCCACGCTTTCGAGCCTCAGTGTCAGTTACAGGCCAGAGAGCCGCTTTCGCCACCGGTGTTCCTCCATATATCTACGCATTTCACCGCTACACATGGAATTCCACTCTCCTCTCCTGCACTCAAGTCTACCAGTTTCCAATGCATACAATGGTTGAGCCACTGCCTTTTACACCAGACTTAATAAACCACCTGCGCTCGCTTTACGCCCAATAAATCCGGACAACGCTCGGGACCTACGTATTACCGCGGCTGCTGGCACGGAGTTAGCCAGGACTTCTTCTGTGAGTACCGTCATTATCTTCCTCACTAAAAGAGCTTTACAACCCAAAGGCCTTCTTCACTCATGCGGCATGGCTGGATCAGGCTTTCGGCCCATTGTCCTAATACTT…
>166_su18cxqu2.25.16S_6489
TTCTGAAAATGGTAATATACTTTGCCACCGTCCTCGTTTAGGCACAATAAATTCCGTGGAAAATCGTTCCCTAAAATACGTAAGATCTAAATATTTCAAATCGTAACGGATTTGAAGCTCAAAATCTCACCTACTGTCCGCATACTTCCAGTAATCTCCGTACCGCAAAAACCTCAAAAACTCCAACACAAAACTAAAGCAGTTTAGCTGGTCCTCGTCATACTCCCGGTCACGCCAGCCCCGTTCCTCGACCACGTGGTGCAA
>167_ru08aeal1.25.16S_21526
GTAACTGCGATGAGCTCAGGCAAATTAACATCGCGGAGCGGCTACGCGAAGTCGAGAGGTGGAAGCTCTGTGGAATCTGCCTGAACAAACACAGTGGAGGTCGGTCTTCATCGAAGATCCGCTGTATGATGCGGAATTGCCAGGAGGGCTCATCATCCT
>168_ru08aeae1.25.16S_16905
CCTCAATTGATCCATGAACACGAGAAGAGAGCGAATAGAATACAATTTATTTCAAAATTTTGGCATATGGACGGTATCATTGTGCGATGCCACGAGAGGCCGGGCCAGTACCCGAGAGGTGCTCAAACCAAATCAGTGTTGATAATTTATATGCAAACGAAGCCGTTTCCACGCAAGCGCCTCTACCTTTAACCGAACGGCGAGCTAAGTGCTTGAATGGAGTGGGATTTTTTTTTC
>169_ur10aeae2.10.16S_113
ATCGTCTTGTCATGGAATAATCCCGTTCACAGAGCGAAATGATTATCTATTTATAAAAGCAGAAAATGCATTTTCTGTTCGGTTGTTGTTGTTGTTTGGTCCGTTTGTTTCTCCACCGCCACTTTGCTTCCCAATCCGGAGTGG
>17_su18aeae1.25.16S_29701
TGTTTGCTCCCCACGCTTTCGTGCATGAGCGTCAGTGTTATCCCAGGGGGCTGCCTTCGCCATCGGTGTTCCTCCACATCTCTACGCATTTCACTGCTACACGTGGAATTCCACCCCCCTCTGACACACTCTAGCCTTGCAGTCACAATCGCAGTTCCCAGGTTAAGCCCGGGGCTTTCACGACTGTCTTACAAGACCGCCTGCGCACGCTTTACGCCCAGTAATTCCGATTAACGCTCGCACCCTACGTATTACCGCGGCTGCTGGCACGTAGTTAGCCGGTGCTTATTCTTCCAGTACCATCAAAGCACGAGGGTATTAACCTCGCACCCCTTTTTCCCGGACTAAAGCGGTTTACAACCCGAAGGCCTTCTTCCCGCACGCGGCATGGCTGGATCA…
>170_su18aeae1.25.16S_5501
TGTTCGCTCCCCACGCTTTCGTCCATCAGCGTCAGTTGTTGCTTAGTAACCTGCCTTCGCAATTGGTGTTCTAAGTAATATCTATGCATTTCACCGCTACACTACTTATTCCAGCTACTTCAACAACACTCAAGACCTGCAGTATCAATGGCAGTTTCACAGTTAAGCTGTGAGATTTCACCACTGACTTACAGATCCGCCTACGGACCCTTTAAACCCAATAAATCCGGATAACGCTTGCACCCTCCGTATTACCGCGGCTGCTGGCACGGAGTTAGCCGGTGCTTATTCGTATAGTACCTTCAGCTACTCTCACGAGAGTAGGTTTATCCCTATACAAAAGAAGTTTACAACCCATAGGGCCGTCGTCCTTCACGCGGGATGGCTGGATCAGGCTCG…
>171_ru08aeae1.25.16S_7579
CCGACTCGCTGTACAGCTTCCGTTCACCTTGTTGCTCCTTCGGGGTTGCACCGGCGTCGGCGCCAGTATTTCCTTGACTCCTTCCTGTGGGACGAGGATGTTTATCTTCCGGTACCGCTCCAGGTAGCGGAGGAAAATCCGCCGCGGTAAACACGGCTCCTGCAGGAGTCTGTTTGTCCTTCTTCCATGCTGGTGGCTTCGGCTTGGACGC
>172_ur09aeae1.25.16S_35238
AGCTAGGCTTGTGAGCACCTGCCGCCCTGCCACGTGCTGTTTTCACTGGAATACATTTCCCTAACGAGACGCACCGTCGACCTTACACTTTTCCTCCATTTTCAATTCGACTTGGCTCGATCCTATCTATCGCCACAGGCTCTAAACAGGACCACT
>173_ru20aeal2.9.16S_33411
TGTTTGCTCCCCACACTTTCGCGCCTCAGCGTCAATTATCCCCCAGAAACTTGCTTTCGCCTTTGGTGTTCCTTCTAATATTTACGAATTTTACCTCTACATCAGGAATTCCTCTATCCTCTTTCAATCTCTAGATTAATAGTTTTAAAAGCAATTCCAAGGTTAAGCCTCGGGATTTCACTTTTAACTTATTAACCAGCCTACGCGCCCTTTACGCCCAATAATTCCGAATAACGCTAGCCCTCTCCGTATTACCGCGGCTGCTGGCACGGAGTTAGCCAGGACTTCTTCTGTGAGTACCGTCATTATCTTCCTCACTAAAAGAGCTTTACAACCCAAAGGCCTTCTTCACTCATGCGGCATGGCTGGATCAGGCTTTCGCCCATTGTCCAATATTCC…
>174_ru08aeae1.25.16S_16156
CAGTTTGGGTCTTAGTTATTCTGTGTTCAGATGCATTAAAGCCACTTTCGTAGTTTATTTTGTATCAACTGGAGTTTTTACAACTCACGTGAATTTTAGCTTTATTGAGGGGAATTGATCTAAAACACTCTTTATGCCGGTTTCTATTGACTTGGGTTAATCGTGTGACCGCGGTGGCTGGCACGAAATTGACCAACCCTGGGGTTAGTATGGCTTAGTTAAACTTTGGTTATTGCTAAAGGTTTATCA
>175_ru08aeal1.25.16S_7208
TGTTTGCTACCCATGCTCTCGTGCCTCAGTGTCAATCGGCGCCCAGTAGCCTGCCTTCGCAATCGGAGTTCCGGGTCATATCTATGCATTTCACCGCTACATGACCCATTCCGGCTACCGCTACGCCATTCAAGAACCTCAGTTTCCAGCCACATCTGATCGTTGAGCGACCAGCTTTCAAACCAGACTTGAGGTCCCACCTACGCACCCTTTAAACCCAATAAATCCGGACAACGCTTGCACCCTCCGTATTACCGCGGCTGCTGGCACGGAGTTAGCCGGTGCTTATTCCACTGGTACCGTCACACATCTTCGCAAAATGCCGTTCTTCCCAGTTAAAAGCAGTTTACAACGCTGAGCGCCTTCATCCTGCACGCGGCATGGCTGGGTCAGAGTTGC…
>176_ru08aeae1.25.16S_754
TGTTTGCTACCCACACTTTCGAGCCTCAACGTCAGTTACAGTCCAGTAAGCCGCCTTCGCCACTGGTGTTCTTCCATATATCTACGCATTCCACCGCTACACATGGAGTTCCACTTACCTCTACTGCACTCAAGTTAACCAGTTTCCAATGCCATTCCGGAGTTGAGCTCCGGGCTTTCACATCAGACTTAATCAACCGTCTGCGCTCGCTTTACGCCCAATAAATCCGGATAACGCTCGGGACATACGTATTACCGCGGCTGCTGGCACGTATTTAGCCGTCCCTTTCTGGTATGGTACCGTCAACTAAATCATTCCCTATTCTAGCTGTTCTTCCCATACAACAGTGCTTTACGACCCGAAAGCCTTCATCACACACGCGGCGTTGCTCCATCAGGC…
>177_ru08aeal1.25.16S_1632
TGTTTGATACCCACGCTTTCGTGCTTCAGCGTCAGTTGTAGCTTAGTAAGCTGCCTTCGCAATTGGAGTTCTTCGTGATATCTATGCATTTCACCGCTACACCACGAATTCCGCCTACTTCATTTACACTCAAGAAACCCAGTTTCAACGGCAATTTTAAGGTTGAGCCTCAAACTTTCACCGCTGACTTAAGCCCCCGCCTACGCACCCTTTAAACCCAATAAATCCGGATAACGCTCGCATCCTCCGTATTACCGCGGCTGCTGGCACGGAGTTAGCCGATGCTTATTCGTACTATACTTGCAAGAGGTTACACGTAACCTTTTTTTACTCTAGTACAAAAGAAGTTTACAACCCATAGGGCAGTCATCCTTCACGCGACTTGGCTGGTTCAGACTT…
>178_ur10aeae2.10.16S_21005
CCGTTGCTGTTGTGCGCCATCCACGTAACGAACCATTCAGCTGGTTCGTCGTATAAGCAAATTCCCCGTTTGACCATGGCAATCAACTGATAACATCCCGTAGTGCTATTTATCTGTAACCATATCGAGGCTAAGAAAGCCATCGGCCCTTGTCAGGGCTATCAAATTTGTGGAAAATAGTTGAAGGAATAATATTTCCGACCTTATTACACCTTATATTCCTCAATCAATCTCGCAGCTTCGTACAAAATTTTATTTGTCATGAATAATTGATGGCACGACAATTTGAGACTATTCGTGGACC
>179_su18cxqu2.25.16S_1709
GGTTATAACGTTGAACAGCTGGGGTGGTGTCATTTTCCCGGACAACTTTCCCAACTGAACCTCCAGCAGCCAAGCATATTCCAGAGTTTCCTCTTCGAGAGCTCGTCCTTCGTTGCTGAACATGGCATGACCCCGCACTTGAACCGCTGATAAAAGCAGATGACCTTGCTTCAAGTGTTTATCCTTGGATGGCCGCATG
>18_ru08cxqu1.25.16S_461
TGTTTGCTACCCACGCTTTCGTACCTCAGCGTCAACTATAGACCAGTAAGTCGCCTTCGCCACTGGTGTTCTTCCGAATATCTACGAATTTCACCTCTACACTCGGAATTCCACTTACCTCTTCTATGTTCTAGTCTAACAGTCTCAAAGGCAGTTCCAGAGTTGAGCTCTGGGCTTTCACCCCTGACTTATTAAACCGCCTACGTACGCTTTACGCCCAGTAATTCCGAACAACGCTAGCTCCCTCCGTATTACCGCGGCTGCTGGCACGGAGTTAGCCGGAGCTTATTCTCCCGGTACTGTCATTATCATCCCGGGTAAAAGAGCTTTACAACCCTAAGGCCTTCTTCACTCACGCGGCATTGCTGGATCAGGGTTTCCCCATTGTCCAATATTCCC…
>180_ru08aeal1.25.16S_37456
CCGGGTTCCGTTGCGCCGCCGCCGCCATGCCGGCCGGCTCTCGATCAGTTTGCCAAATTAGTACTTATGTGTGCTGGCTTGACGCCTTGCTTGCGGTACATAGGTAGCTAGCTGCAACCATCTATCGATCTATTGATGCGGCTGGAGAATAATGCAGCGTGTGTTGTATATGAGAGTAAAGTACAACCCACCATTACGGAGGCCCAGGTCGGTCGCTGA
>181_ru08aeal1.25.16S_417
CTCATTCACATGCAGCACGTTGCACATGCCTTAGGACTAGGGATTTTCTTCGCCGCACCACCGACCGCCTCAGTGCAGTGCAGCCACGTTGCATTTTCCGGACTTCCCCCGTTGGTTGTTTGAATACAACAAGAAAGGAATTCCCAAAGCCTATTGTCTTTCGCTGCTTGTGACTCAGAGGCCCCAGTACAAACAACAGTCCTCCGCCTTGGCACTGAAAGCCGGCATCCATGTGTGCG
>182_ru08aeal1.25.16S_84057
TGTTTGCTCCCCACGCTTTCGCACCTGAGCGTCAGTCTCCGTCCAGGGGGCCGCCTTCGCCACCGGTATTCCTCCAGATCTCTACGCATTTCACCGCTACACCTGGAATTCTACCCCCCTCTACGAGACTCAAGCTTGCCAGTATCAGATGCAGTTCCAAGGTTAAGCCTCGGGATTTCACTTTTAACTTACTAACCAGCCTACGCGCCCTTTACGCCCAATAATTCCGAATAACGCTAGCCCTCTCCGTATTACCGCGGCTGCTGGCACGGAGTTAGCCAGGACTTCTTCTGTGAGTACCGTCATTATCTTCCTCACTAAAAGAGCTTTACAACCCAAAGGCCTTCTTCACTCATGCGGCATGGCTGGATCAGGCTTTCGCCCATTGTCCAATATTCC…
>183_ru08aeae1.25.16S_5529
TCTGCAGCCAACTCTTTGTCGGCGCACCAAAGGCGCTGCAATTCTAACATAATGTGAGTGACAGCCGTAGTTACTGCATTCCAGCACTCGGCATCCGCACATATGTTCTCTATTACATTAGTCAGGTGGAAGTTCATCTCCCCATGGTTTCTTTTATAACAATGGGCCGATGGGTCTATCTACCATCAGTGGAGTTC
>184_ru08aeal1.25.16S_45556
TGTTTGATACCCACACTTTCGTGCATGAGCGTCAGTTATAGTCTGGTAAGCTGCCTACGCAATCGGGGTTCCTCGTTATATCTATGCATTTCACCGCTACACAACGAATTCCGCCTACCTCGTCTATACTCAAGAATCTCAGTTTCAATGGCAAGTTAGTGGTTGAGCCACTAGATTTCACCGCTGACTTAAAATCCCGCCTGCGCACCCTTTAAACCCAATAAATCCGGATAACGCTCGCATCCTCCGTATTACCGCGGCTGCTGGCACGGAGTTAGCCGATGCTTATTCATACAGTACATGCAAGGAAATACACGTATCTCTTTTTTATTCCTGTATAAAAGAAGTTTACAACCATAAGGCAGTCATCCTTCACGCGACTTGGCTGGTTCAGGCTCT…
>185_ru08aeal1.25.16S_67957
TGTTTGCTCCCCATGCTTTCGCACCTCAGCGTCAGTGTTAGGCCAGATGGCTGCCTTCGCCATCGGTATTCCTCCAGATCTCTACGCATTTCACCGCTACACCTGGAATTCTACCATCCTCTCCCACACTCTAGCCAACCAGTATCGAATGCAATTCCCAAGTTAAGCTCGGGGATTTCACATTTGACTTAATTGGCCGCCTACGCGCGCTTTACGCCCAGTAAATCCGATTAACGCTTGCACCCTCTGTATTACCGCGGCTGCTGGCACAGAGTTAGCCGGTGCTTATTCTGCGAGTAACGTCCACTTAGCCTAGATATTAGCTAGGTAAGCCTCCTCCTCGCTTAAAGTGCTTTACAACCATAAGGCCTTCTTCACACACGCGGCATGGCTGGATCA…
>186_ur10aeae2.10.16S_8241
CCGTTGATGTTGCTGTTTGCGTTGAGGATTTCCCGTTTAACCATGGCAATCAACTGATAATGTTCCGCAGTGCTATTTATCTGCAATCGGTTCCTGTCAGGGCCATCAAATTGGTGGAAAAGAGTTGAAGGAATAATATTTCCGACCTTATTACATCTTATATTCCTCAATCAATCTCACAGCTTCGTACAAAATATAATTTGTTATGAATAATTGATGTCACGGCAATTTGAGACTATTCGTGGACG
>187_su18cxqu2.25.16S_5225
ATCGTCTTGTCATGAAGAAATAATCCCGTTCGCGAACAGAACAGAAATGATTATCTATTTATAAGACGACGACGACGACTGAACGGCTGGAACTCTGGGAGAGAAAAAATGCATTTTTCTGTTTTGTTGTCGTTTTTTTTTCTT
>188_ur10aeae2.10.16S_23848
ACTCTGAACCAACATCAAGCAACAGCATCTAAACCAATAACGAGAACACCGACGATACTACACAAAGTCTTTCCCCAGTGCCGGATATTGCCGGTGTTTCTGGAAGCAGTCGTGTAGTAGTTTTGGCAACGGCTGGCACTGTGAGACAAGACGTCCCACAGGTCAGTCTTTCTACTTTACCATCGCAAACGGTTG
>189_su18aeae1.25.16S_16105
GAGGAGATGCTGCTAATCGAGCGTCGAACTGGTGAAATCGCTCAAGATTTCAAGAGTGAGCATCGTTTCCGGATTTCGACTTGTTCCAGGGAATCCACAACCCGTTGTTGTTGTGCGCCATCCACGTCACGAACCATTCAGCTGGTTCGTCGTATAAGCAAATTCCCCGTTTAACCATGGCAATCAACTGATAACATCCCGTAGTGCTATTTACCTGTGACTGTATCGAGGCCATCAAATTTGTGGAAAAGAGTTGAAGGAATAATATTTCCGACCTTATTACATCTTATATTCCTCAATCAATATCGCAGCTTCGTACAAAATTTAATTTGTTATGAATAATTGATGGCATGACAATTTGAGACTATTCGTGGACG
>19_su18cxqu2.25.16S_460
TCTTGACCTGGATTACACAAATCTCAACCGGCTAGAGGTGTACAAGGCCTTGTACAACAATCATCCATTTTCTGATCCCGAGATTGAGTATGTGATGAAATATGTAGCCTGCGTCTATTACGTCGTATTCCTGGAGAACCCTGCGGTCAGTTCGATCATTCTTACTGCAGCCCAGCAACGGTTCTTCCTGCTATCC
>190_ru20aeal2.9.16S_92634
TGTTTGCTCCCCACGCCTTCGCGCCTCAGCGTCAGATTTGAACCAGATAGACGCCTTCGCCACTGGTGTTCCTCCTAATATTTACGAATTTCACCTCTACACTAGGAATTCCTCTATCCTCTTTCAATCTCTAGGTTAGCAGTTTTAAAAGCAGTTCCAAGGTTAAGCCTCGGGATTTCACTTTTAACTTACTAACCAGCCTACGCGCCCTTTACGCCCAATAATTCCGAATAACGCTAGCCCTCTCCGTATTACCGCGGCTGCTGGCACGGAGTTAGCCAGGACTTCTTCTGTGAGTACCGTCATTATCTTCCTCACTAAAGAGCTTTACAACCCAAAGGCCTTCTCACTCATGCGCAGTGGCTGGATCAGGTCTTTCCGCCCTATTCGTCCAACTAC…
>191_ur09aeae1.25.16S_29982
TGTTTGCTACCCACGCTTTCGCACCTCAGTGTCAGTGTCAGGCCAGAAGGCCGCCTTCGCCACTGGTATTCCTCCCGATCTCTACGCATTTCACCGCTACACCGGGAATTCTACCTTCCTCTCCTGCACTCTAGCCTGGCCGTTCCGGATGCCGTTCCCAGGTTGAGCCCGGGGCTTTCACAACCGGCGTGCCAAGCCACCTACGCGCGCTTTACGCCCAGTAATTCCGATTAACGCTCGCACCCTCCGTATTACCGCGGCGTGCTGGCACGGAGTTAGCCGGTGCTTCTTCTGCGAGTGATGTCCTTCCTCTGGGGTATTAACCCAGAGGCTTTCTTCCTCGCTGAAAGTGCTTTACAACCCGAAAGCCTTCTTCACACACGCGGCATGGCTGGATCA…
>192_ru08aeal1.25.16S_663
TGTTTGCTCCCCACGCTTTCGCATCTCAGCGTCAGTATCTGTCCAGAAGGCCGCCTTCGCCACCGGTATTCCTCCACATCTCTACGCATTTCACCGCTACACGTGGAATTCTACCTTCCTCTACAATACTCCAGACGACCAGTTTTAAGTGCAATTCCCAAGTTGAGCTCGGGGCTTTCACACCTAACTTAATCATCCGCCTACATGCCCTTTACGCCCAGTCATTCCGATTAACGCTCGCACCCTCCGTATTACCGCGGCTGCTGGCACGGAGTTAGCCGGTGCTTCTTCTGTAATTAACGTCAATTAACAATCCTGTTAGAATTGTTACCTTCCTCATTACCGAAAGTACTTTACAACCCTAAGGCCTTCTTCATACACGCGGCATGGCTGCATCAG…
>193_su18aeae1.25.16S_40869
TGTTTGCTCCCCACGCTTTCGTGCATGAGCGTCAGTGTTATCCCAGGGGGCTGCCTTCGCCATCGGTATTCCTCCACATCTCTACGCATTTCACTGCTACACGTGGAATTCTACCCCCCTCTGACACACTCTAGCCGTGCAGTCACCAATGCAATTCCCAAGTTAAGCTCGGGGATTTCACATCGGTCTTGCACAACCGCCTGCGCACGCTTTACGCCCAGTAATTCCGATTAACGCTTGGACCCTACGTATTACCGCGGCTGCTGGCACGTAGTTAGCCGGTCCTTATTCTTCCGGTACCGTCATCGACCCCAGGTATTAACCAGAGCCATTTCTTTCCGGACAAAAGTGCTTTACAACCCGAAAGGCCTTCTTCACACACGCGGCATTGCTGGATCA…
>194_ru08aeae1.25.16S_65198
CGAGCTCAAGCTGTCACAGCCCTGCAAAGGATGTTGGCTGACATATCGGACGTTCAGTAAAAAAACAGCTAGAAGTCGCCTGACAAACAACTTTTCCTAGAAAGAGATATCGAATCTGATGCAAACAAACGTC
>195_ru08aeae1.25.16S_14258
TGTTTGCTCCCCACGCTTTCGCACCTCAGTGTCAGTATCAGTCCAGGTGGTCGCCTTCGCCACTGGTGTTCCTTCCTATATCTACGCATTTCACCGCTACACAGGAAATTCCACCACCCTCTACCGTACTCTAGCTCGCCAGTTTTGGATGCAGTTCCCAGGTTGAGCCCGGGGCTTTCACATCCAACTTAACGAACCACCTACGCGCGCTTTACGCCCAGTAATTCCGATTAACGCTTGCACCCTTCGTATTACCGCGGCTGCTGGCACGAAGTTAGCCGATGCTTATTCTGTCGGTAACGTCAAAATTGCAGAGTATTAATCTACAACCCTTCCTCCCAACTTAAAGTGCTTTACAATCCGAAGACCTTCTTCACACACGCGGCATGGCTGGATCAG…
>196_ru08aeae1.25.16S_765
ACCGCCATCAAGAGAGAGGCTCAAAACCGCAAGAATCGAACAGTAGAGTAGAAGAAAACCGTTTAGTGTTACGCACTCTTGCTGCGTCGCGTTCCACGGAGAGAGGGGAGGTCCTGAAGCCCCCGAATTTCCGCCACTGCGGACTACCATCATGGTCGTTTTGAGTCCCCTGAAAAACCGCAACGCTG
>197_ru08aeae1.25.16S_21527
GAAGGTGGGGGAGGGGAATCTACTCCCAAAGTGACGTGACACGCGGGCTCCATTCGGAGAGTTTTCTTATCAGCCCGACCCAATCTGCTGTGACGACGACGACCGATTCGTGGGACTCACGAGAGATCGAAGGGAAAATCTCGGCTCATATTTATCAATTAATCGATGGAGAATTTATTGGCGGAGTTTGCGATGCGGCAAAACGCGATCCTACGGAGGGGTGGAGAGTTTCACCGCAGACTATCG
>198_ur10cxqu2.25.16S_20185
GCAGCAAAGAACGAAATCGCATTCCCCTTGTGGTTGCCAGACTTCTCCTTGCTCTTCGCGCTCGTCCCGTTCGTGCACTTCGACGCGTAGTGTCCCAGCCTCTTGCAACGGTAACACTTCACATCGCACTTCTCGACGGGCTTCTTGAACTT
>199_su18aeae1.25.16S_10679
CGCAATGCTATTTACCTGTGACCGTATCGAGGCTAAGAAAGCCATCGGCCCTTGTCAGGGCCATCAAATTTGTGGAAAAGAGTTGAAAGAATAATATTTCCGACCTTATTACATCTTATATTCCTCAATCAATCTCACAGTTTCGTACAAAATTAAATTTGTCATCAATAATTGATGGCACGACAATTTGAGACTATTCTTGGACG
>2_ru07aeal2.3.16S_11789
ACGCCACGCCACACCAGAGGGAATGACGCGAGGTGGAATTATAAAATGAGATGATAAATATAAATTGATATCATATGGAGGAATGCCGGCTCTGTAGGTATGTGCCTGTGCGGAGTGCACATAGATATGCGCAATCGACTTGGATCGAAAACCGGACGATGAGCTTGGAGTATCACTACTGCCTTTTGCTGTGTTTCCGATGTGTGGTCGATTAAATAAGCGAGGAC
>20_ru08aeal1.25.16S_26512
GTAGTCCGTTGTCGTTTGCGTTGACCAGTATGCCATAATCAGGATGTTACTGGCATCGATCCTGATGTGCCGGTTGGCACTCCGAGTATTTGGGCTAAGGCACTTTGGAAGCGGTACCAGGTCGCTTGTACAGAGTTGCTTGCGGATGTGTGGCTTTTTATGGAGATCCAACAGAGCCCACTGTTGAAACCCCGCCACATCCTAGGCATCCTCTGCTTGAGCTATCTGGAAACCAGAAGCTCGGTCACTCCCCGAAGGAAGAGCCAAAGGTGGTAATCCACACGGATGTGTGAACGATTTACGCTTAGGATGAATTCCCAAGCTGCCACCCGACTCGCAAAAGGGGGGGTTCGTCAAGCCCCTGGACTCCTGTCC
>200_ru08aeal1.25.16S_3269
TGTTTGCTCCCCACGCTTTCGAGCCTCAGTGTCAGTTACAGGCCAGAGAGCCGCTTTCGCCACCGGTGTTCCTCCATATATCTACGCATTTCACCGCTACACATGGAATTCCACTCTCCTCTCCTGCACTCAAGTCTACCAGTTTCCAATGCATACAATGGTTGAGCCACTGCCTTTTACACCAGACTTAATAAACCACCTGCGCTCGCTTTACGCCCAATAAATCCGGACAACGCTCGGGACCTACGTATTACCGCGGCTGCTGGCACGTAGTTAGCCGTCCCTTTCTGGGTAGTTACCGTCACTTGATGAGCTTTCCACTCTCACCAACGTTCTTCTCTACCAACAGAGTTTTACGATCCGAAAACCTTCTTCACTCACGCGGCGTTGCTCGGTCAG…
>201_ru08aeal1.25.16S_18519
AAGAGGAAGGATACGAAGGACTGAACCGTTCCGGGGGCCCATCATGTAAGCCAGCCAGCCAGCGGGGGACCAACGAAAACGAAATCGGAAATAATTGAATAGAAATAAATATCCGAGACCGGGGCGACGACGGCAATGACGCTGAAGACGAAGACGATTTCATATGGTGGTGGTGTGGTACCTC
>202_ur10aeae2.10.16S_28509
CCGTTGATGTTGTGCGCCATCCACGTCACGAACCATTCAGCTGGTTTGTCGTATAAGCAAATTCTCCGTTTGACCATGACAATCAACTGATAACATCCCGTAGTGCTATTTATCTGTGACCGCATCGAGGCTAAGAAAACTATCGGCTCTTGTCAGGGCCATCAAATTTGTGGAAAAGAGTTGAAAGAATAATATTTCCGACCTTATTACATCTTATAGTCCTCAATCAATCTCACAGTTTCGTACAAAATTTAATTTGTCATGAATAATTGATGGCACGACAATTTGAGACTATTTGTGGACG
>21_ur10aeae2.10.16S_4019
TGTTCGCTCCCCATGCTTTCGCTCCTCAGCGTCAGTTACTGCCCAGAGACCTGCCTTCGCCATCGGTGTTCCTCCTGATATCTGCGCATTTCACCGCTACACCAGGAATTCCAGTCTCCCCTACAGCACTCTAGTTATGCCCGTATCGCCTGCAGACCCGGAGTTAAGCCCCGGGCTTTCACAGACGACGCGACAAACCACCTACGAGCTCTTTACGCCCAGTAATTCCGGACAACGCTTGCACCCTACGTATTACCGCGGCTGCTGGCACGTAGTTAGCCGGTGCTTCTTATCCAGGTACCGTCACCACAAAAGTGGCTTCTTCCCTAGCGAAAGAGGTTTACAACCCGAAGGCCGTCATCCCTCACGCGGCGTCGCTGCATCAGGCTTGCGCCCATT…
>22_ru07aeal2.3.16S_64914
GATTGAGCGGATCGTTCGATTACTGCTAGCCATAGCATGCATTTGTGGTGGGTCGGATCAGGGGTAAATGTCACCCAGCTGCGCGAGTCCCAACGAATGTCCCGTGGTTGTGGTGTGCAGTAGTAATCGGTGTTTGAGCCCGAATCAAAGGAACGAATGCTCGGAATCGATAACC
>23_ru08cxqu1.25.16S_38691
TGTTTGCTCCCCACGCTTTCGCACCTGAGCGTCAGTCTTCGTCCAGGGGGCCGCCTTCGCCACCGGTATTCCTCCAGATCTCTACGCATTTCACCGCTACACCTGGAATTCTACCCCCCTCTACGAGACTCTAGCTTGCCAGTTTCAAATGCAGTTCCCAGGTTGAGCCCGGGGATTTCACATCTGACTTAACAAACCGCCTGCGTGCGCTTTACGCCCAGTAATTCCGATTAACGCTTGCACCCTCCGTATTACCGCGGCTGCTGGCACGGAGTTAGCCGGTGCTTCTTCTGTCAGTAACGTCAATGACTAAAGGTATTAACTTTAATCCCTTCCTCCTGACTGAAAGTACTTTACAACCCGAAGGCCTTCTTCATACACGCGGCATGGCTGCATCAG…
>24_ru07aeal2.3.16S_30277
TGTTTGCTCCCCACGCTTTCGCACCTCAGCGTCAATACCAGTCCAGTGAGCCGCCTTCGCCACTGGTGTTCTTCCGAATATCTACGAATTTCACCTCTACACTCGGAATTCCACTCACCTCTCCTGGATTCAAGCGATGCAGTCTTAAAGGCAGTTCTGGAGTTGAGCTCCAGGCTTTCACCTCTAACTTACAAAGCCGCCTACGTGCGCTTTACGCCCAGTAATTCCGAACAACGCTAGCCCCTCCGTATTACCGCGGCTGCTGGCACGGAGTTAGCCGGGGCTTATTCTCCCGCTACTGTCATTATCATCACGGGTAAAGAGCTTTACAACCCTAAGGCCTTCATCACTCACGCGGCATTGCTGGATCAGGCTTGCGCCCATTGTCCAATATTCCCCA
>25_ru08aeae1.25.16S_4562
TAATACCTTCAGGTCCGTTGGGGGACCACTTAGCGTCCATGTACGGACTTCAAATTTTTACCTGATTTTTTCTTACCAAAACGAGCACTTTACAATGACGAACTTATAACATTTCGCATTTTCGTAAAATAAGGGACGGC
>26_ur10aeae2.10.16S_24853
TGTTCGCTCCCCACGCTTTCGCTCCTCAGCGTCAGTATCGGCCCAGAGACCCGCCTTCGCCACCGGTGTTCCTCCTGATATCTGCGCATTTCACCGCTACACCAGGAATTCCAGTCTCCCCTGCCGAACTCAAGTGATGCCCGTATCGACCGCACGCCCAGAGTTAAGCCCCAGGTTTTCACGGCCGACGCGACACACCGCCTACGAGCTCTTTACGCCCAATAATTCCGGACAACGCTCGCACCCTACGTGTTACCGCGGCTGCTGGCACGTAGTTGGCCGGTGCTTCTTCTCCACCTACCGTCACCCCGAAAGGCTTCGTCGATGGCGAAAGAGGTTTACAACCCGAAGGCCGTCATCCCCCACGCGGCGTCGCTGCGTCAGGCTTCCGCCCATTGC…
>27_ru08cxqu1.25.16S_470
TGTTTGCTCCCCACGCTTTCGCACCTGAGCGTCAGTCTTTGTCCAGGGGGCCGCCTTCGCCACCGGTATCCCTCCAGATCTCTACGCATTTCACCGCTACACCTGGAATTCTACCCCCCTCTACAAGACTCAAGCTTGCCAGTTTCAAATGCAGTTCCCAGGTTGAGCCCGGGGATTTCACATCTGACTTAACAAACCGCCTGCGTGCGCTTTACGCCCAGTAATTCCGATTAACGCTTGCACCCTCCGTATTACCGCGGCTGCTGGCACGGAGTTAGCCGGTGCTTCTTCTGTCAGTAACGTCAATGCATGAAAGTATTAATTTCACACCCTTCCTCCTGACTGAAAGTACTTTACAACCCGAAGGCCTCCTTCATACACGCGGCATGGCTGCATCAG…
>28_ur10aeae2.10.16S_36983
TGTTTGCTCCCCACGCTTTCGTGCATGAGCGTCAGTGTTATCCCAGGGGGCTGCCTTCGCCATCGGTATTCCTCCACATATCTACGCATTTCACTGCTACACGTGGAATTCTACCCCCTCTGACACACTCTAGCCGTGCAGTCTCAAATGCAATTCCCAGGTTGAGCCCGGGGATTTCACATCTGACTTACACAACCGCCTGCGCACGCTTTACGCCCAGTAATTCCGATTAACGCTTGCACCCTACGTATTACCGCGGCTGCTGGCACGTAGTTAGCCGGTGCTTATTCTTCAGGTACCGTCATTAGTAATAGTTATTCGCTACTACCGTTTCTTCCCTGACAAAAGAGCTTTACAACCCGAAGGCCTTCTTCACTCACGCGGCATTGCTGGATCAGG…
>29_ur09aeae1.25.16S_16600
TGTTTGATCCCCGCACTTTCGTGCCTCAGCGTCAGTTATAGTTTCGTTAGCTGCCTTCGCAATCGGTGTTCTATGACATATCTAAGTATTTCACCACTACATGTCATATTCCGCCAACGTCATCTATACTCTAGACCTGCAGTATCAATGGCAGTTTCTCAGTTAAGCTGAGAGATTTCACCACTGACTTACAGGTCCGCCTACGCACCCTTTAAACCCAATGAATCCGGATAACGCTTGCATCCTTCGTCTTACCGCGGCTGCTGGCACGAAGTTAGTCCGATGCTTATTCTTACCATACTATCAACCTCCTACACGTAAGAGGGTTTTCTCTGGTACAAAAGCAGTTTACAACCCATAGGGCCGTCTTCCTGCACGCGGCATGGCTGGTTCAGAGTT…
>3_ru08aeae1.25.16S_4111
CGAATCTCCAAATAGTCCCAATTCCACCGAACCTCTAACACTCTAGCGCAAAACGACCTCACACAATATCTCGAAAACACCACGCTGCTACTTACATCTTTTTTATCACTATAGTTGTTGTGTCCTCCCATCTGCGGTTTGCTATGCTGGTTGATGTTTAGCCGTTCGCTGACACCGGTTCCGTTCACTATGGCACCGTTGTCCAGAGGCGGGTAGTGTGAAGGGTGCGCATTGTAGGTCCCACCACCTCCACCGCCTCCGCCACCGATTCCGTTGTTGTCCCCTCGGTAGCGATTGGATTGGTGGCCATATTGATGTGT
>30_ur10aeae2.10.16S_14123
TACTCCCGCCCAGTTGGAACAACTAGATGACGGATTTGGAACGAACTCTAAGGCCAGCCACGGTTATACGGGACGAGGGCAGCTTGTCCGTTTGTATCGCGACCAGTATGCCATAATCACGATTTTACCGGCATCAATCCTGATGTGCCGGTTGGCACTCCTGTTAGTTTGGGCTAGGGTGCTTTGGTACTTTATGCGGTACCGGTCGCTTTGACAGAGTTGCATTCGGTGTTTTGTGGTTCATATTAAGGTTCATCAGAGCCCACTGTGAACTCCACACCATCCTGGGCAACTCCCTAACTCGCAGAGGTCCTGGTGGGGGGGCGTTAAGCTCCTAAACTTTCGTCC
>31_ru08aeae1.25.16S_35421
CAGTTTGGGTCTTAGCTATCGTGTAGTCAGATTATTATAAAGTCACCTTCGTGGTTTATTTTATGATAACTGTAGCTTTTTACGGCTTAGTTAAGTTTTAACTTTAGTGTTAAAGTATCTTGAACACGCTTTACGCCGTAGGCCTATTAGTTTGGGTTAATCGTATGACCGCGGTGGCTGGCACGAAATTTACCAACCCTATTTAGTATGGCTTAGTCAAACTTTCGTTTATGGCTTAATTTTATCA
>32_ur10aeae2.10.16S_2909
TCTAGGATACTTGGGGAAATACTATGGTTGATTGAACGAATACTATCGTTTTCCCATAGTAGTTCCCATACAAACTTTGAAGGGCTTGTGCAGTCTCAATTTTCAACCAAATCAGCTCAAATTTTGGGAGCAGGCATAGAATCTGGTTATGAATCGAATATGCGGTGTGGAGCAAAAACGATTTTCTGAACAACGCTATTGACCATGCATCGGAACCCAAGTCC
>33_ru08cxqu1.25.16S_49232
TGTTTGCTCCCCACGCTTTCGCACCTGAGCGTCAGTCTTTGTCCAGGGGGCCGCCTTCGCCACCGGTATTCCTCCAGATCTCTACGCATTTCACCGCTACACCTGGAATTCTACCCCCCTCTACAAGACTCAAGCTTGCCAGTTTCAAATGCAGTTCCCAGGTTGAGCCCGGGGATTTCACATCTGACTTAACAAACCGCCTGCGTGCGCTTTACGCCCAGTAATTCCGATTAACGCTTGCACCCTCTGTATTACCGCGGCTGCTGGCACAGAGTTAGCCGGTGCTTATTCTGTCGGTAACGTCAAAACAGCAAAGTATTAATTTACTGCCCTTCCTCCCAACTTAAAGTGCTTTACAATCCGAAGACCTTCTTCACACACGCGGCATGGCTGGATCAG…
>34_ru08cxqu1.25.16S_306
TGTTCGCTCCCCACGCTTTCGTCCATCAGCGTCAATCGGTATTTAGTAACCTGCCTTCGCAATTGGTGTTCTGTGTAATATCTATGCATTTCACCGCTACACTACACATTCCGGCTACTTCAATACTATTCAAGACTTGCAGTATCAACGGCAGTTCTACAGTTAAGCTGTAGGATTTCACCGCTGACTTACAAATCCGCCTACGGACCCTTTAAACCCAATAAATCCGGATAACGCTTGCATCCTCCGTATTACCGCGGCTGCTGGCACGGAGTTAGCCGATGCTTATTCGTATGGTACCTTCAGCTATCTACTCGTAGATAGGTTTATCCCCATACAAAGAAGTTTAAAACCCATAGGGCTGTCGTCCTTCACGCGGGATGGCTGGATCAGGCTCTC…
>35_ru08aeae1.25.16S_2523
TGATGTGCTGGTTGGCACTCCTGTTAGTTTGGGCTAGGGTACTTTAAGCGGCACCGGTCGCTGTGACAGAGTTGCATTCGGATTTTGTGGTTTTATGAAGGTTCATCAGAGCCCACTGCGAACTTCACCACATCCTGGGCAACTCCCCAACTCGCAGAGGTCCTGGGGGGGGTCCGTTAAGCCCCTGGACTGTCGTCC
>36_ru08aeae1.25.16S_577
GTAATCCATGTCCTGTCCGTTGTTTTGCGCTGTTATCAATATACCATAATCAGGACTTTACAGGCATCCATACTGATATGCCGGTTGGCACTCCAGAGGGCTAAGGCAGTTTGAAAGCGGTACCAGGTCGCTTGTTCAGGGCTACTTGCAGATGTGTTTTTTGTAGAGATTCAACAGCGCCCA
>37_ru20aeal2.9.16S_7171
TGTTTGCTCCCCACGCTTTCGTGCATGAGCGTCAGTGTCATCCCAGGAGGCTGCCTTCGCCATCGGTGTTCCTCCGCATATCTATGCATTTCACTGCTACACGCGGAATTCCACCTCCCTCTGACGCACTCTAGTTCGGGAGTCAAAATGCAGTTCCAAGGTTAAGCCCTGGGATTTCACATCTTTCTTTCCGAACCGCCTGCGCACGCTTTACGCCCAGTAATTCCGATTAACGCTTGCACCCTACGTATTACCGCGGCTGCTGGCACGTAGTTAGCCGGTGCTTATTCTGCAGGTACCGTCATGACCTCGGTTTATTAGACCAAGGCTTTTCTTTCCTGCCAAAAGTGCTTTACAACCCGAAGGCCTTCATCGCACACGCGGGATGGCTGGATCAGG…
>38_ur10cxqu2.25.16S_45296
GATTGAAAGTAGATTTCAAATTGGCGACGACCTGCGACGACGACGACCGGAACGTGAGAGGCGGATTTAATTTTCGGAGTGGCCATCGGAATGCAATCCGAGGTTGGCCACGGCAGCGGTCAGTTAACTGGAGGA
>39_ur10cxqu2.25.16S_48210
TGTTTGCTCCCCACGCTTTCGCACCTGAGCGTCAGTCTTTGTCCAGGGGGCCGCCTTCGCCACCGGTATTCCTCCACATCTCTACGCATTTCACCGCTACACATGGAATTCTACCCCCCTCTACAAGACTCTAGCTGACCAGTCTTAGATGCCATTCCCAGGTTAAGCCCGGGGATTTCACATCTAACTTAATCAACCGCCTGCGTGCGCTTTACGCCCAGTAATTCCGATTAACGCTTGCACCCTCCGTATTACCGCGGCTGCTGGCACGGAGTTAGCCGGTGCTTCTTCTGCGGGTACCGTCATCATCGTCCCCGCTGAAAGAGCTTTACAACCCGAAGGCCTTCTTCACTCACGCGGCATGGCTGGATCAGGCTTCCGCCCATTGTCCAATATTCC…
>4_ru08aeae1.25.16S_281
TCTCGTCACATATCATCGCGATGCCGGCCGGGGTGGAGGAGCGAACTTGTCTTGAAGAGTGCTTTGCTCAACCTACTGACTGACGACGGCGACGATGCAAACCGACAGGCCGCTGCTGCTGCTACTACTACTCCTGGTGGTGATGATGATGATGATGAATATTATTGTTGCTTACTACGTGGTCGCTGCCTATGTCTAATCCGAATGAATATATATTCGTTCCTACTGCTGTTG
>40_su18cxqu2.25.16S_394
AATCACGGGCAAAAGTACGTCTGCCGTGTCGAAGTCTTAATGACGGTGCGCTTTCCCTTCCGCTAGGAATCCAGCACCACCACCACCCCGTCGTCCTCCGTCTCCTGCGGGTCCACGTACAGCAACTCGATCAACTTGTCCTCCAGGGTTACCGCCATCTCGCTTGCTGGTGCCTTGTTGAGTCCGGAACACGCACTAAATTCAACACAAAACAATGGAAAACCCCGGATTTACTACGACGATG
>41_ru08aeal1.25.16S_14953
TGTTTGCTCCCCACGCTTTCGTGCATGAGCGTCAGTACAGGTCCAGGGGATTGCCTTCGCCATCGGTGTTCCTCCGCATATCTACGCATTTCACTGCTACACGCGGAATTCCATCCCCCTCTACCGTACTCTAGCCATGCAGTCACAAATGCAGTTCCCAGGTTGAGCCCGGGGATTTCACATCTGTCTTACATAACCGCCTGCGCACGCTTTACGCCCAGTAATTCCGATTAACGCTCGCACCCTACGTATTACCGCGGCTGCTGGCACGTAGTTAGCCGGTGCTTATTCTTACGGTACCGTCATGGGCCCCCTGTATTAGAAGGAGCTTTTTCGTTCCGTACAAAAGCAGTTTACAACCCGAAGGCCTTCATCCTGCACGCGGCATTGCTGGATCAG…
>42_su18aeae1.25.16S_28485
CCGGCGGAGGATCTAGCCTACTCCGATCGCGACCCGGAGCTCTCTGGTCTTCACGCCATCTCCTTTGCAGTAACGACATAATCGCCGTTATTCCCCTGTTCACCGCATTCCAGGTGCTTTCACGCTGGCACATGTTCTGCACGATGTTGTCCGGATTTAGAACGTTTGCGGTTTCTGGCATCATCTCGCTTCGTATATTTCTGAATCGAGGGCAGTCGAATATGACGTGCTCCGGTGTCTCCTCGATATTTGGACAGGCCGGACAATGTGGAGATTCTGCGTGTCCGAATCTGTGCAGATATTTCCGGAAGCATCCATGGCCTGACAGAAACTGGGTCAGGAAGAAGTTAACTTCTCCATGTTTTCTGGTCGTCCACACCGACACGTTAGGAATGAGCC…
>43_ru08cxqu1.25.16S_74858
TGTTCGCTCCCCACGCTTTCGCTCCTCAGCGTCAGGAAAGGCCCAGAGAACCGCCTTCGCCACTGGTGTTCCTCCTGATATCTGCGCATTCCACCGCTCCACCAGGAATTCCATTCTCCCCTACCTTCCTCAAGTCAACCCGTATCGAAAGCACGCTCAGGGTTAAGCCCCAAGATTACACTTCCGACGCGATCAACCACCTACGAGCCCTTTACGCCCAATAAATCCGGACAACGCTCGCACCCTACGTATCACCGCGGCTGCTGGCACGTAGTTAGCCGGTGCTTCTTTACCCATTACCGTCACTCACGCTTCGTCACAGGCGAAAGCGGTTTACAACCCGAAGGCCGTCATCCCGCACGCGGCGTTGCTGCATCAGGCTTCCGCCCATGTGCAATA…
>44_ru08aeae1.25.16S_21657
TGTTTGCTCCCCACGCTTTCGCACCTCAGTGTCAGTATCAGTCCAGGTGGTCGCCTTCGCCACTGGTGTTCCTTCCTATATCTACGCATTTCACCGCTACACAGGAAATTCCACCACCCTCTACCGTACTCTAGCTCGCCAGTTTTGGATGCAGTTCCCAGGTTGAGCCCGGGGCTTTCACATCCAACTTAACGAACCACCTACGCGCGCTTTACGCCCAGTAATTCCGATTAACGCTTGCACCCTTCGTATTACCGCGGCTGCTGGCACGAAGTTAGCCGGTGCTTATTCTGTCGGTAACGTCAAAACACTAACGTATTAGGTTAATGCCCTTCCTCCCAACTTAAAGTGCTTTACAATCCGAAGACCTTCTTCACACACGCGGCATGGCTGGATCAG…
>45_ru07aeal2.3.16S_29779
TGTTTGCTCCCCACGCCTTCGCGCTTCAGCGTCAGATTTGAACCAGATAGACGCCTTCGCCACTGGTGTTCCTCCTAATATTTACGAATTTTACCTCTACATCAGGAATTCCTCTATCCTCTTTCAATCTCTAGATTAATAGTTTTAAAAGCAATTCCAAGGTTAAGCCTCGGGATTTCACTTTTAACTTATTAACCAGCCTACGCGCCCTTTACGCCCAATAATTCCGAATAACGCTAGCCCTCTCCGTATTACCGCGGCTGCTGGCACGGAGTCTACGCCGAGGTACTTCTTCTGTGACGTACCGTCTATTATCTTCCTCAACTAAAAGACTTTACAACCCAAAGGCCTTCTTCACTCATGCGGCATGGCTGGATCAGGCTTTCGCCCATTGTCCAA…
>46_ru08aeal1.25.16S_4407
TTCTCCTTGCCCTGTGGCAAGATGCACGGAGCTCCGCGATTTCTTGACACCACCAGTACACCGGTCTTCGTCCATTCCTGGGCATGGATCGCCTCGGCATTGCCGCATCACACGCTCGTCTCAAGGTACCAACTAGACCGTCGCTAGACAAGTAGTCTGTATTCTGCTCCATGAGCATCCGCTCCACAAATGCCGGCTTATCGAAACTCGAGGTTAGCCATCCTCGGTGAGTGTCGCTTATCCTCGA
>47_ru08cxqu1.25.16S_1530
TGTTTGCTCCCCACGCTTTCGCGCCTCAGCGTCAATAGTCGTCCAGGCAGGCGCCTTCGCCTCCGGTGTTCCTTCACATCTCTACGGATTTTACCCCTACACGTGAAATTCCCCTGCCCCTCCGACATTCTAGACTAGCAGTTTCAGACGCAGTTTCGAAGTTGAGCTTCGAGATTTCACATCTGACTTGCTGATCCGCCTGCGCGCGCTTTACGCCCAATGATTCCGAACAACGCTTGCACCCTTCGTATTACCGCGGCTGCTGGCACGAAGTTAGCCGGTGCTTATTCCTTAGATACCATCAAACAACAGGGTATTAGCTCTGTTGCCATTTTTCTCTAAGAAAAGAGTTTTACAATCCGAAGACCTTCCTCACTCACGCGGCGTTGCTGCGTCAGG…
>48_ru07aeal2.3.16S_2528
TGTTTGCTCCCCATGCTTTCGCACCTCAGCGTCAGTATTAGGCCAGAAGGCTGCCTTCGCCATCGGTATTCCTCCAGATCTCTACGCATTTCACCGCTACACCTGGAATTCTACCTTCCTCTCCCATACTCTAGCTAACCAGTATCGTATGCAATTCCCAAGTTGAGCTCGGGGATTTCACATCCGACTTAATTAGCCGCCTACGCGCGCTTTACGCCCAGTAATTCCGATTAACGCTCGCACCCTCTGTATTACCGCGGCTGCTGGCACAGAGTTAGCCGGTGCTTATTCTGCGAGTAACGTCCAATACTCCTGAGTATTAATCAGGGTACCCTCCTCCTCGCTTAAAGTGCTTTACAACCATAAGGCCTTCTTCACACACGCGGCATGGCTGGATCA…
>49_ru08aeal1.25.16S_18962
TGTTTGATACCCACGCTTTCGTGCCTCAGCGTCAGTTATAGTTTAGTAAGCTGCCTGCGCAATTGGTGTTCTTCGTAATATCTATGCATTTCACCGCTACACTACGAATTCCGCCTACTTCAAATATACTCAAGAATCCCAGTTTCAACGGCAATTTTAAGGTTGAGCCTCAAACTTTCACCGCTGACTTAAGATCCCGCCTACGCACCCTTTAAACCCAATAAATCCGGATAACGCTCGCATCCTCCGTATTACCGCGGCTGCTGGCACGGAGTTAGCCGATGCTTATTCTTATAGTACTTGCAAAAACCTACGCGTAGGTCACTTTATTCCTATAAAAAGAGTTTACAACCCGTAGGGCAGTCTTCCTTCACGCGACTTGGCTGGTTCAGACTTGCG…
>5_ur10aeae2.10.16S_17404
AACCCGATTCGCAACATCAAAATAATGCCTTCCCAGAACGTCCCGCAGCTTATTCTGCACTTCCGCTATCTCATCCACGTCGTTCGATTTTGCTCTCTTCGTAGGCTCGTCCGATTCCTTGCCATTTTG
>50_ru08aeal1.25.16S_4129
TGTTTGATCCCCACGCTTTCGTGCATGAGCGTCAGTTATAGTTTAGTAAGCTGCCTACGCAATCGGAGTTCCTCGTTATATCTAAGCATGTCACCGCTACACAACGAATTCCGCCTACTTCATCTATACTCAAGAAACCCAGTTTCAACGGCAGTGTGATCGTTAAGCGACCAGATTTCACCGCTGACTTAAGCTCCCGCCTGCGCACCCTTTAAACCCAATAAATCCGGATAACGCTCGCATCCTCCGTATTACCGCGGCTGCTGGCACGGAGTTAGCCGATGCTTAATTCATAAGGTACATGCAATAGTGTATACATACACTTTTTTATTCCCTTATAAAAGAAGTTTACAACCCATAAGGCAGTCTTCCTTCACGCGATTTGGCTGGTTCAGGCTC…
>51_ru08aeal1.25.16S_27214
TGTTTGCTACCCACACTTTCGAGCCTCAACGTCAGTTGCAGTCCAGTAAGCCGCCTTCGCCACTGGTGTTCTTCCATATATCTACGCATTCCACCGCTACACATGGAGTTCCACTTACCTCTACTGCACTCAAGTTCGACAGTTTCCAAAGCACTTCCACAGTTGAGCTGTGGGCTTTCACTTCAGACTTATCGAACCGTCTGCGCTCGCTTTACGCCCAATAAATCCGGATAACGCTCGGGACATACGTATTACCGCGGCTGCTGGCACGTATTTAGCCGTCCCTTTCTGGTATGGTACCGTCATGTAAAGATCATTTCCTACCCTTACCGTTCTTCCCATACAACAGTGCTTTACGACCCGAAAGCCTTCATCACACACGCGGCGTTGCTCCATCAG…
>52_ru20aeal2.9.16S_6891
TGTTTGCTCCCCATGCTTTCGCAACTCAGCGTCAGTTACAGCCCAGGTAAACGCCTTCGCTACTGGTATTCCTCCGAATATCTATGGATTTCACCCCTACACTCGGAATTCTATTACCCCCTACTGTACTCAAGTTATGCAGTTTCGAATGCAGTTCTTAGCTTGAAACCAAGGATTTCACACTCGACTTACATAACAGCCTACTTGCGCTTTACGCCCAGTGATTCCGAACAACGCTAGCCCCCTTCGTATTACCGCGGCTGCTGGCACGAAGTTTGCCGGGGCTTATTCTATAGTTACCGTCATTATCTTCACTATTAAAAGAGCTTTACAACCCTAAGGCCTTCTTCACTCACGCGGCATTGCTGGATCAGGGTTTCCCCATTGTCCAAAATTCCC…
>53_ru08aeae1.25.16S_986
TGTTTGCTCCCCACGCTTTCGTGCATGAGCGTCAGTATTGGCCCAGGGGGCTGCCTTCGCCATCGGTATTCCTCCACATCTCTACGCATTTCACTGCTACACGTGGAATTCTACCCCCCTCTGCCATACTCTAGCCTTGCAGTCACAAATGCAGTTCCCAGGTTAAGCCCGGGGATTTCACATCTGTCTTACAAAACCGCCTGCGCACGCTTTACGCCCAGTAATTCCGATTAACGCTCGCACCCTACGTATTACCGCGGCTGCTGGCACGTAGTTAGCCGGTGCTTATTCTTCCGGTACCGTCATCCCCCCCGAGGTATTAACCCAGAGGATTTCTTTCCGGACAAAAGTGCTTTACAACCCGAAGGCCTTCTTCACACACGCGGCATTGCTGGATCA…
>54_ur10cxqu2.25.16S_11823
CTGTATTCCAAATGACAATTGCTGATGCCAGGGTCTACGACGACGCAAACAACGCTCATGTTTGTACGGGGAGCACCCATAAACTATTCCCCGCTAGACTGGTGGCCGTACAGGCCATTCATCATCGGACGCCGGCCGCCGGACGGAGGCATTTAAAATAGTGGCCACGGGGCATAACTTATCGGGC
>55_ru08aeae1.25.16S_707
TGTTTGCTCCCCACGCTTTCGAGCCTCAGCGTCAGTTACAAGCCAGAGAGCCGCTTTCGCCACCGGTGTTCCTCCATATATCTACGCATTTCACCGCTACACATGGAATTCCACTCTCCCCCTTGCACTCAAGTTAAACAGTTTCCAAAGCGTACTATGGTTAAGCCACAGCCTTTAACTTCAGACTTATCTAACCGCCTGCGCTCGCTTTACGCCCAATAAATCCGGACAACGCTCGGGACCTACGTATTACCGCGGCTGCTGGCACGTAGTTAGCCGTCCCTTTCTGGTAAGATACCGTCACAGTGTGAACTTTCCACTCTCACACTCGTTCTTCTCTTACAACAGAGCTTTACGATCCGAAAACCTTCTTCACTCACGCGGCGTTGCTCGGTCAGA…
>56_ru08aeal1.25.16S_692
CTCATTCACATGCAGCACGTTGCACATGCCTTAGGACTAGGGATTTTCTTCGCCGCACGACAGCCTCAGTGCAGTGCAGCCACGTTGCACTTTCCGAACTTCCCCCGTTGTTTGAATACAACAAGAATGGAATTCATAAAAGCCTATTGTCTTTCGCTGCTTGTGACTCAGAGGCCCCAGTACAAACAACAGTCCTCCGCCTTGGCACTGAAAGCCGGCTTCCATGTGTGCG
>57_su18aeae1.25.16S_54393
TTTGTCGTTTTGCACAGCGGGAAAGTTTTCCCGAAGAGTACTCCGATCTTTCCACTGGCGTGATCGTGTCCAAGTCTAGTCCGTTGAAGTGGTTGAAGGCCTACGTCCAGGAGATCGGATTGATTCACGCCGGTCGACGCCTTAATAATGTCGAGCTATGTTGGCAAGATTGTTCACCATGCACTGCCATTAAACTCTGTTCCACGCTGGTCCGCAGCTCATGATGGCAAGCTTTCGCCAGAAATTCTGAATCTTTGGTTGACGAAACCTTGCTAGGAACATCTGGCATCAGTGCACCACCTGCTATTGAAGCAAACCGAGTTAAATCAGCAAATTATCGCCGATCTTCCAGCTTCTTCAACGCGTCCTTTATCCGTTTGTGGCGCAGA
>58_su18aeae1.25.16S_2228
TGTTTGCTCCCCACGCTTTCGAGCCTCAACGTCAGTTACCGTCCAGTAAGCCGCCTTCGCCACTGGTGTTCCTCCTAATATCTACGCATTTCACCGCTACACTAGGAATTCCGCTTACCCCTCCGGTACTCAAGATCGACAGTTTCCAATGCAGTCCAGGGGTTGAGCCCCTGCCTTTCACATCAGACTTGCTGCTCCGTCTACGCTCCCTTTACACCCAGTAAATCCGGATAACGCTTGCCCCCTACGTATTACCGCGGCTGCTGGCACGTAGTTAGCCGGGGCTTCTTAGTCAGGTACCGTCATTTTCTTCCCTGCTGATAGAAGTTTACATACCGAGATACTTCTTCCTTCACGCGGCGTCGCTGCATCAGGGTTTCCCCATTGTGCAATATTCCC…
>59_su18cxqu2.25.16S_11146
ATAATTCAGGAACCGCTCAGCAGTCGCAAAAAAAACAGTTGCGCTCGTTATACAACATCCAGGCATGACTCCTTAATTGACCGTCACAACCCAAGAGACCATATCTCCTGACAACGATCCCAACCAACTATTCCGTCAAACGAGACGATTGACGATGCCACCGCGTGGAGTCGATGCCAAAGACAAGAAGGGAAATTGACGACCTGGGGTTGCTAAAATCTATAATTTATTAAATTGCCCAACTCTACAAATCGCGTAGAGAA
>6_su18aeae1.25.16S_46823
TGTTTGCTCCCCACGCTTTCGAGCCTCAGCGTCAGTTACAGACCAGAGAGCCGCCTTCGCCACTGGTGTTCCTCCATATATCTACGCATTTCACCGCTACACATGGAATTCCACTCTCCCCTTCTGCACTCAAGTCTCCCAGTTTCCAATGACCCTCCCCGGTTGAGCCGGGGGCTTTCACATCAGACTTAAGAAACCGCCTGCGCTCGCTTTACGCCCAATAAATCCGGACAACGCTTGCCACCTACGTATTACCGCGGCTGCCGGCACGTAGTTAGCCGTGGCTTTCTGGTTAGATACCGTCAGGGGACGTTCAGTTACTAACGTCCTTGTTCTTCTCTAACAACAGAGTTTTACGATCCGAAAACCTTCTTCACTCACGCGGCGTTGCTCGGTCAG…
>60_su18aeae1.25.16S_19779
GCACTGGTTGGTAGCTTTAATCCATCACACCAAATATTGCGCTAATGATAGGTTCCGGCGCTAAACTTCGATGGCACCGGGGCGGCGTACGAATCATAAACGACTAAATTTCAAGCTATAGCATTCGAATATAG
>61_ru08aeae1.25.16S_2036
TGTTTGCTCCCCACGCTTTCGTGCATGAGCGTCAGTACAGGCCCAGGGGATTGCCTTCGCCATCGGTGTTCCTCCGCATATCTACGCATTTCACTGCTACACGCGGAATTCCATCCCCCTCTGCCGTACTCTAGCTGTGCAGTCACAAATGCAGTTCCCAGGTTGAGCCCGGGGATTTCACATCTGTCTTGCACAACCGCCTGCGCACGCTTTACGCCCAGTAATTCCGATTAACGCTTGCACCCTACGTATTACCGCGGCTGCTGGCACGTAGTTAGCCGGTGCTTATTCTTCAGGTACCGTCATTAGTCCGAAGTATTCGTTCAGACCGTTTCTTCCCTGACAAAAGCGGTTTACAACCCGAAGGCCTTCTTCCCGCACGCGGCATGGCTGGATCAG…
>62_ru08aeae1.25.16S_25038
AAGCTCATACAGATCCAAAAGCGGCGAGGACTGAAGGCCACAGTCTGTGGTTTATTCTTGCATGCATGCTGGTTGGACAGTGGTTATGAAAGGTGGACCGGTCCTAGGGTGACTTAGGCATTCCGGTTGTTGCGAACCTCACTTGCAACTTGATGGTCGAATGCCAGTAGGGAGCCGGATTAAAGCCTTGGTCTAAATCCGTC
>63_ru08aeae1.25.16S_546
TTCTAAGGGAGTAGAATGTCGCCATTGTTAGCCTAAACTCAGATTATCCAGCACATACCATTACTTATCCTTAGCCATGCGCTGCCAGTATACATAATTAGGACCGTACTGGCGTTGGTCCCAATGTGCTCGAAGCATTCCTTCTCGTAGTTCCATGCCTTGTCCGTTTGTATCGCGACCAGTATGCCATAATCCCGATCTTATTGGCATCAATTCTGATGTGCTAGTTGGCACTCCTATTAGTTTGGGTTATGGTGATTTGGTACTTTAAGCGGCAGTTGCATTCGAATTTTTGTGGTTTTTATGAAGGTTCATCAGAGCCCACTCCACCACATCCTGGGCAACACCCCAACTCGCAGAAGTCCTAGGGGGGTCCGTTAAGCCCCTGGACTTTTGTCC
>64_ur10aeae2.10.16S_4940
TGTTTGCTCCCCATGCTTTCGTACCTCAGCGTCAGTATTAGGCCAGATGGCTGCCTTCGCCATCGGTATTCCTCCAGATCTCTACGCATTTCACCGCTACACCTGGAATTCTACCATCCTCTCCCATACTCTAGCTCACCAGTATCGAATGCAATTCCCAAGTTAAGCTCGGGGATTTCACATCCGACTTAATAAGCCGCCTACGCACGCTTTACGCCCAGTAAATCCGATTAACGCTCGCACCCTCTGTATTACCGCGGCTGCTGGCACAGAGTTAGCCGGTGCTTATTCTGCGAGTAACGTCCACTATCTCTAGGTATTAACTAAAGTAGCCTCCTCCTCGCTTAAAAGTGCTTTACAACCATAAGGCCTTCTTCACACACGCGGCATGGCTGGATC…
>65_ru08aeae1.25.16S_1181
TGTTTGCTCCCCACGCTTTCGCACCTGAGCGTCAGTCTTCGTCCAGGGGCCGCCTTCGCCACCGGTATTCCTCCAGATCTCTACGCATTTCACCGCTACACCTGGAATTCTACCCCCCTCTACGAGACTCTAGCTTGCCAGTTTCAAATGCAGTTCCCAGGTTGAGCCCGGGGATTTCACATCTGACTTAACAAACCGCCTGCGTGCGCTTTACGCCCAGTAATTCCGATTAACGCTTGCACCCTCCGTATTACCGCGGCTGCTGGCACGGAGTTAGCCGGTGCTTCTTCTGCGAGTAACGTCAATTGATGAACGTATTAAGCTCACCACCTTCCTCCTCGCTGAAAGTGCTTTACAACCCGAAGGCCTTCTTCACACACGCGGCATGGCTGCATCAGG…
>66_ru08aeae1.25.16S_4589
GTGATCCGTAGCTTGTCCGTTGTTGAACGCCTTCACCAGTATACCATAATCAGGATGTTACTGGCATCGATCCTGATGTGCCGGTTGGCACTCCAATGGTTGGGCTAAGGCACTTTGAAAGCGGTGCCAGGCCGCTTGTACGGAGTTGCTTGCGGATATGTGGCTTTTTGCAGAGATCCAACAGAGCCCACTGTTGAACCCCCACCACATCCTAGGCATCCTCTGCTTGAGCTAACTGGGAGGAGCTCGGTCACTTCTCGAGAGAAGTGCCAAAAGGTGGTAATCCATACGGATGCATGGAGTTTTTTTCGCTTAAGAAATGCTTCCTAAGCTCCCACCCGACTCGCAGAGGGGGGGTTCGTCAAAGCCCCTGGACTCCTGTCC
>67_ru07aeal2.3.16S_69593
TGTTTGCTCCCCACGCTTTCGTGCATGAGCGTCAGTGCAGGCCCAGGGGATTGCCTTCGCCATCGGTGTTCCTCCGCATATCTACGCATTTCACTGCTACACGCGGAATTCCATCCCCCCTCTGCCGCACTCCAGCAATGCAGTCACAAATGCAGTTCCCAGGTTGAGCCCAGGGCTTTCACATCTGTCTTACACCACCGCCTGCGCACGCTTTACGCCCAGTAATTCCGATTAACGCTCGCACCCTACGTATTACCGCGGCTGCTGGCACGTAGTTAGCCGGTGCTTATTCTTACGGTACCGTCATCAGCTCAGGATATTCCCCAAACCTTTTCGTCCCGTACAAAAGCAGTTTACAACCCGAAGGCCTTCATCCTGCACGCGGCATGCTGGATCAGG…
>68_ur09aeae1.25.16S_35663
GCCGATTCTCGAGTTCTCCAGGTTGGACCAGCTGGATGCCGAGGTCGGTCCAGCGATTCCGGTTGGAGGGTAGCTTCCGGTTCACTGGCGCCCCGACGACCCAAAACCTGGTGGTTGTCACGATCGCTGCTCGGCATAGTCCCCGACGGTGGAGCTAGCCTACTCCAGCAGAGAGTTCCCGACGTAGGAATATTTCCCGAAACCGTTAACGTTACGCGTTTGTTCCCGCTTCTCTGCTGCTGACCGGTGAAGTGCTGAGGTCGATCCAGCGATTCCGGTTGGAGGATGGCTTCCGGTTCA
>69_ur10aeae2.10.16S_41094
TGTTTGCTCCCCACGCTTTCGCACCTGAGCGTCAGTCTTTGTCCAGGGGGCCGCCTTCGCCACCGGTATTCCTCCACATCTCTACGCATTTCACCGCTACACATGGAATTCTACCCCCCTCTACAAGACTCTAGCTGACCAGTATCAGATGCAATTCCCGGGTTAAGCCCGGGGATTTCACATCTGACTCAATCAACCGCCTGCGTGCGCTTTACGCCCAGTAATTCCGATTAACGCTTGCACCCTCCGTATTACCGCGGCTGCTGGCACGGAGTTAGCCGGTGCTTCTTCTGTCGGTAACGTCAATTGATGAGCGTATTAAGCTCACCACCTTCCTCCCGACTGAAAGTACTTTACAACCCGAAGGCCTTCTTCATACACGCGGCATGGCTGCATCAG…
>7_ru08aeal1.25.16S_46607
GACAAAATCTTGTTTGCAAACTACACGAACCAAAATATGAGTGATTTATTATCAACATAGACCAAAAGTCACATCCCCACCAAGGGCCAGTTGAGCACATTAAAAGCATAGCAACGTCGTCCGTTTGGTGGAAGATCGTCCAATTTTATGAAGCTGGCGGAAGTTCCAAGCACTATTCGTATGTACTGACCCGCACACACAATGCGAGCGAGATAGCAGGATAGGAGTAACGGATAGTGCCAGCTCTGCCACAGCGAACGAAAGGCGGGTAGAGCTCGTCGGTTCCGCGGTGGTTGTGACTCAGTCGTAAAAGTTGTAGC
>70_ru07aeal2.3.16S_71397
CGTTTGCTACCCACGCTTTCGTGCCTTAGTGTCAGGAACAGGCCAGTGATCTGCCTACGCCATCGGTGTTCCTCCCAATATCTACGGATTTCACTCCTACACTGGGAATTCCAATCACCTCTCCTGTCCTCTAGCTTTGCAGTTTTGGTAATGGATATTCGGTTGAGCCGAACGCTTTCACTACCAACTTACAATGCCACCTACGCAACTCTTTACGCCCAGTAATTCCGGATAATGCTTGGATCCTCCGTATGACCGCGGCTGCTGGCACGGAGTTAGCCGATCCTTATTCATATGCTACCGTCATAATCGTCACATATAAAAGCAGTTTACGACCCGAGAGCCTTCATCCTGCACGCGGCGTTGCTCCATCAGGCTTTCGCCCATTGTGGAAAATTC…
>71_ur10cxqu2.25.16S_35849
GTGATTGATTAGAAAGGGCATATTTCCCCTAAGTTTTTCTGTAATCAAAATGTGTACGAAGTCTGACAAGTATCTTTTGACCGAAAATCAACCATGCGCCAAGATAGCACAACGCCAACTTGATGCAGTTCGGTTGCTGAATGATTTTTACTGCGGCTGCTTCT
>72_ur09aeae1.25.16S_1132
CAAATTAAGGAAAACCCTTCGACAGCTGCTCTGCACAATTACTTCCGTGAAAATTAAAACAGCCAAAATTGTTGAAGAAAACCCAAGAGCAAACTGGACGAGAATCTGGAGAAATATACGGACAAAAGGACTCACATCGACGGAACAATCCACGTACTACTTGCTAGTGAATGGGAAGATCCCAC
>73_ur10cxqu2.25.16S_6190
TGTTTGCTCCCCACGCTTTCGTGCCTCAGTGTCAGTGTTGGTCCAGGTAGCCGCCTTCGCCACGGATGTTCCTCCTGATCTCTACGCATTTCACTGCTACACCAGGAATTCCGCTACCCTCTACCACACTCTAGTCATCCAGTATCCACTGCCGTTCCCAGGTTAAGCCTAGGGCTTTCACAATGGACTTAAATCACCACCTACGCACGCTTTACGCCCAGTAATTCCGAGTAACGCTTGCACCCTTCGTATTACCGCGGCTGCTGGCACGAAGTTAGCCGGTGCTTATTCTTTGGGTACCGTCAGCACAACCGGGTATTAGCCGATTGCTTTTCTTCCCCAACAAAAGGGCTTTACAACCCGAAGGCCTTCTTCACCCACGCGGCATGGCTGGATCAG…
>74_ru08aeae1.25.16S_7981
GTGTGGCAGGCCAATGTTTAAGTTAAGTCTCTCCGGAGGCATCCTTCTTTCGCACGGTTTTCGTCGACGTTGTCGATTTTTATATACATGCTCGGCGAAATCTATTAATATTTAGCCAATATAGTGAACGCGAAAAGATTACATTGTGGCAGTCGCTGCAGCGTCTTCTGAAATTCCAATGAATTACCTCTCTTCCTTGAACCGTGCGCTTCGCGTGGCGAATTTTAAAACTATTCTGCCAGACATACACTCACGGCACAGGAAGGAAGTTGCTGGCAGTTTTAGATTTTTTTTCAGCTTTTTGCAAACGTACACAACTTTTTTTCTCTGCCTCGCTAGATGTTGAATGTGGCTGGTTCTTGATTTGTCTCCC
>75_ru08aeal1.25.16S_759
GTTTAATTTATAAACATCTTGTACTTAAATTCCGCGCGAAACAATCAATTTCGCACCCGGGTTGGTTGACTAATGACGACAGAACCTTTTCGGCTCGGAGATTAATGACCGTCGGTTTCACGTGCCGCACTGCTCCGTACATCCGTCTTCTATCCGGAAATGAATTACATATTCCTGTGCCTTTATTTCACGGTTTGTCGTCGTAGGTGGGGTACGTTCGTACGATTTGCGGTAACCGACTTCTTGTTGTCGTCGTCGCACACGTGTCCCCGTGTGACCATTGTTGCTGCTACCTA
>76_ru08aeal1.25.16S_10611
TGTTTGCTCCCCACGCTTTCGCACCTCAGTGTCAGTATTAGTCCAGTTAGTCGCCTTCGCCACTGGTGTTCCTTCCTATATCTACGCATTTCACCGCTACACAGGAAATTCCACTAACCTCTACTATACTCTAGTCAATCAGTTTTGGATGCAGTTCCTAGGTTGAGCCCCAGGGATTTCACATCCAACTTGATAAACCACCTACGCGCGCTTTACGCCCAGTAATTCCGATTAACGCTTGCACCCTTCGTATTACCGCGGCTGCTGGCACGAAGTTAGCCGGTGCTTATTCTGTTGGTAACGTCAAAGCAGAGTCGTTACTTCTGCCCTTCTCCCAACTTAAAGTGCTTTACAATCCGAAGACCTTCTTCACACACGCGGCATGGCTGGATCAGGGTT…
>77_ru08aeal1.25.16S_15721
TGTTTGCTCCCCACGCTTTCGCATCTCAGCGTCAGTATCTGTCCAGAAGGCCGCCTTCGCCACCGGTATTCCTCCACATCTCTACGCATTTCACCGCTACACGTGGAATTCTACCTTCCTCTACAATACTCTAGATAACCAGTTTTAAATGCAATTCCCAGGTTAAGCCCGGGGCTTTCACATCTAACTTAATCATCCACCTACATGCCCTTTACGCCCAGTCATTCCGATTAACGCTCGCACCCTCCGTATTACCGCGGCTGCTGGCACGGAGTTAGCCGGTGCTTCTTCTGTAATTAACGTCAATTAAATATCCTATTAGAATACCTACCTTCCTCGTTACCGAAAGTACTTTACAACCCTAAGGCCTTCTTCATACACGCGGCATGGCTGCATCAG…
>78_ru08cxqu1.25.16S_6567
TGTTTGCTCCCCACGCTTTCGTGCCTCAGTGTCAGTGTTGATCCAGATAGTCGCCTTCGCCACTGATGTTCCTCCTGATATCTACGCATTTCACTGCTACACCAGGAATTCCACTATCCTCTACCACACTCTAGTAATCCAGTTTCCACTGCAGTTCCCAGGTTGAGCCCAGGGCTTTCACAACAGACTTAAACTACCACCTACGCACGCTTTACGCCCAGTAATTCCGAGTAACGCTTGCACCCTTCGTATTACCGCGGCTGCTGGCACGAAGTTAGCCGGTGCTTATTCTTTAGGTACCGTCAGCATATAAAGGTATTAGCTTCATACTTTTCTTCCCTAACAAAAGGGCTTTACAACCCGAAGGCCTTCTTCACCCACGCGGCATGGCTGGATCAG…
>79_su18aeae1.25.16S_37584
TGTTCGCTCCCCATGCTTTCGCTTCTCAGCGTCAGTAACAGCCCAGAGACCTGCCTTCGCCATCGGTGTTCCTCCTGATATCTGCGCATTTCACCGCTACACCAGGAATTCCAGTCTCCCCTACTGCACTCTAGCCAGTCCGTACCCACTGCACACCCGGGGTTGAGCCCCGGGCTTTCACAGCAGACGCGACAAGCCGCCTACAAGCTCTTTACGCCCAATAATTCCGGATAACGCTCGCGCCCTACGTATTACCGCGGCTGCTGGCACGTAGTTAGCCGGCGCTTCTTCTGCAAGTACCGTCAAAACCCGTACGGGTCCTTCTTCCTTGCTGAAAGCGGTTTACAACCCGAAGGCCGTCATCCCGCACGCGGCGTCGCTGCATCAGGCTTGCGCCCA…
>8_ru08aeal1.25.16S_255
TGTTTGCTCCCCACGCTTTCGAGCCTCAGCGTCAGTTACAGACCAGAGAGCCGCCTTCGCCACTGGTGTTCCTCCATATATCTACGCATTTCACCGCTACACATGGAATTCCACTCTCCTCTTCTGCACTCAAGTTCTCCAGTTTCCAATGACCCTCCCCGGTTGAGCCGGGGCTTTCACATCAGACTTAAAGAACCGCCTGCGCTCGCTTTACGCCCAATAAATCCGGACAACGCTTGCCACCTACGTATTACCGCGGCTGCTGGCACGTAGTTAGCCGTGGCTTTCTGGTTAGATACCGTCAAGGGTGGAACTTTCCACTCTCCACCTTGTTCTTCTCTAACAACAGAGTTTTACGATCCGAAAACCTTCTTCACTCACGCGGCGTTGCTCGGTCAG…
>80_ru08aeae1.25.16S_820
TGTTTGCTCCCCACGCTTTCGCGCCTCAGCGTCAGTCATGAGCCAGGTTGCCGCCTTCGCCACCGGTGTTCTTCCCAATATCTACGAATTTCACCTCTACACTGGGAATTCCACAACCCTCTCTCACACTCTAGTCTGCACGTATCAAATGCAGCTCCCAGGTTAAGCCCGGGGATTTCACATCTGACTGTACAAACCGCCTACACGCCCTTTACGCCCAGTCATTCCGAGCAACGCTAGCCCCCTTCGTATTACCGCGGCTGCTGGCACGAAGTTAGCCGGGGCTTCTTCTGCGGGTACCGTCATCATCGTCCCCGCCGAAAGTGCTTTACAATCCGAAAACCTTCTTCACACACGCGGCATTGCTGGATCAGGGTTGCCCCATGTCCAATATTCCCCA
>81_ur10aeae2.10.16S_1204
TGTTCGCTCCCCACGCTTTCGCTCCTCAGCGTCAGTTACTGCCCAGAGACCCGCCTTCGCCACCGGTGTTCCTCTTGATATCTGCGCATTCCACCGCTACACCAGGAATTCCAGTCTCCCCTGCAGTACTCAAGTCTGCCCGTATCGCCCGCACGCCCACAGTTAAGCTGTGAGTTTTCACGAACAACGCGACAAACCACCTACGAGCTCTTTACGCCCAGTAATTCCGGACAACGCTCGGACCCTACGTATTACCGCGGCTGCTGGCACGTAGTTGGCCGGTCCTTCTTCTCCAGGTACCGTCACTTGCGCTTCGTCCCTGGCGAAAAGAGGTTTACAACCCGAAGGCCGTCATCCCTCACGCGGCGTCGCTGCATCAGGCTTGCGCCCATTGTGCAA…
>82_ru08aeal1.25.16S_88828
ATGTTATTTTCCAGCAAAAGCCTGCCACATTTAGTCGTCGAATTGCAATACATCCACATTGCAGTCGTAGGAATCCACAGAGGAAATCATACATCCACGAAACATTTTCTGGATAAAATTGAAAAGCCTCCCAATTGCTGCCA
>83_ur10aeae2.10.16S_11271
TGTTTGCTCCCCACGCTTTCGTGCATGAGCGTCAGTATCAGGCCAGGAGGCTGCCTTCGCCATTGGTATTCCTCCACATCTCTACGCATTTCACTGCTACACGTGGAATTCTACCTCCCTCTCCCGTACTCTAGCCTTGCAGTTTCAAACGCAGTTCCCAGGTTGAGCCCGGGGCTTTCACATCTGACTTGCAAAACCGCCTGCGCACGCTTTACGCCCAGTAATTCCGATTAACGCTCGCACCCTACGTATTACCGCGGCTGCTGGCACGTAGTTAGCCGGTGCTTCTTATCAAGGTACCGTCAGCCTCACCCAGTGTTATTGGGTAAGTTTTCTTCCCTTGCGAAAGAGCTTTACAACCCGAAGGCCTTCTTCACTCACGCGGAATGGCTGGATCAG…
>84_ur10aeae2.10.16S_1045
GATATGAACTCCGATTCTGATATCCTTCCAAGCAATTTATCAAAACTCCGAGATTAATGGAAGCACAGGTCAAACCTCCTCCGGAATAATACACTTTGTACAATCAAACACGCACACAAACACGGCATTCTCACTCGTAAATCTCTGTGAGGACAGCAAAACAAGCAACAACTCCAGAGGAGCCTGCAATCGGCCATGTATTCCGCCCGTCGTCCATACACACCTTTCGAGAACAACGAAGACGACGACGACTACTGCTGGTGCTGCTTCTG
>85_ru08aeae1.25.16S_9851
TGTTCGCTCCCCACGCTTTCGCTCCTCAGCGTCAGTAACGGCCCAGAGATCTGCCTTCGCCATCGGTGTTCCTCCTGATATCTGCGCATTCCACCGCTACACCAGGAATTCCAATCTCCCCTACCGCACTCCAGTCTGCCCGTACCCACTGCAGGCGCGAGGTTGAGCCTCGCGTTTTCACAGCAGACGCGACAAACCGCCTACGAGCTCTTTACGCCCAATAATTCCGGACAACGCTTGCACCCTACGTATTACCGCGGCTGCTGGCACGTAGTTAGCCGGTGCTTTTTCTGCAGGTACCGTCACTTTCGCTTCTTCCCTGCCAAAAGAGGTTTACAACCCGAAGGCCGTCATCCCTCACGCGGCGTTGCTGCATCAGGCTTGCGCCCATTGTGCAAT…
>86_ru20aeal2.9.16S_11084
TGTTTGCTCCCCACACTTTCGCGCCTCAGCGTCAATTATCCCCAGAAACTTGCTTTCGCCTTTGGTGTTCCTTCTAATATCAACAGATTCCACCCCTACACTAGAAATTCCAGTTTCCTCTAGGTAATTCAAGTTAAACAGTTTCCATTGCCTTCCCTCAGTTAAGCCGAGGTATTTGACTACAGACTTGTTCAACAGCCTACGCGCCCTTTACGCCCAATAATTCCGAACAACGCTCGCTCCTTCCGTATTACCGCGGCTGCTGGCACGGAATTAGCCGGAGCTTATTCATGGATTAACGTCATCATCAGGGCATTCCACTCCCCAACTTATTCCTCATCCATAAAAGAACTTTACAACCTCTCGGCCTTCTTCGTTCACGCGGCGTCGCTCCATCAG…
>87_su18aeae1.25.16S_374
TGTTTGCTCCCCACGCTTTCGCACCTGAGCGTCAGTCTTCGTCCAAGGGGGCCGCCTTCGCCACCGGTATTCCTCCAGATCTCTACGCATTTCACCGCTACACCTGGAATTCTACCCCCCTCTACGAGACTCAAGCCTGCCAGTTTCAAATGCAGTTCCCAGGTTAAGCCCGGGGATTTCACATCTGACTTAACAGACCGCCTGCGTGCGCTTTACGCCCAGTAATTCCGATTAACGCTTGCACCCTCCGTATTACCGCGGCTGCTGGCACGGAGTTAGCCGGTGCTTCTTCTGCGGGTAACGTCAATCAGTAAGGTTATTAACCTCACTGCCTTCCTCCCCGCTGAAAGTACTTTACAACCCGAAGGCCTTCTTCATACACGCGGCATGGCTGCATCA…
>88_ur10aeae2.10.16S_42079
CCGTTGCTATTGTGCGCCATCCACGGACCATGGAAATCAACTGATCAATCCCGCAGTGCTATTTATCTGTGACCGCATCGAGGCTAAGAAAGCCATCGGCCCTTGTCAGGGCCATCAAATTTGTGGAAAAGAGTTGAAAGAATAATATTTCCGACCTTGTTACATCTTATATTCCTCAATCAATCTCACAATTTCGTACAAAATTTAATTTGTCATGAATAATTGATGGCACGACAATTTGAGACTATTCGTGGACG
>89_ur10cxqu2.25.16S_3
TGTTTGCTCCCCACGCTTTCGCACCTCAGCGTCAGTACCGTGCCAGATGGTCGCCTTCGCCACCGGTGTTCCACCCAATATCTACGAATTTCACCTCTACACTGGGTATTCCACCATCCTCTCACGGACTCAAGCCTTGCAGTATCAAAGGCAGTTCCGGGGTTGAGCCCCGGGATTTCACCCCTGACTGACAAAGCCGCCTACGCGCGCTTTACGCCCAGTAATTCCGAACAACGCTAGCCCCCTTCGTATTACCGCGGCTGCTGGCACGAAGTTAGCCGGGGCTTCTTCTGCGGGTACCGTCATCATCGTCCCCGCTGAAAGAGCTTTTACAACCCGAAGGCCTTCTTCACTCACGCGGCATGGCTGGATCAGGCTTCCGCCCATTGTCCAATATTC…
>9_ru08aeae1.25.16S_32
TGTTTGCTCCCCACGCTTTCGCACCTGAGCGTCAGTCTTTGTCCAGGGGCCGCCTTCGCCACCGGTATTCCTCCACATCTCTACGCATTTCACCGCTACACATGGAATTCTACCCCCTCTACAAGACTCTAGCTAACCAGTTTTAGATGCCATTCCCAGGTTAAGCCCGGGGATTTCACATCTAACTTAATTAACCGCCTGCGTGCGCTTTACGCCCAGTAATTCCGATTAACGCTTGCACCCTCCGTATTACCGCGGCTGCTGGCACGGAGTTAGCCGGTGCTTCTTCTGTCGGTAACGTCAATCGTTGATGATATTAGCATCAACGCCTTCCTCCCGACTGAAAGTACTTTACAACCCTAAGGCCTTCTTCATACACGCGGCATGGCTGCATCAGGC…
>90_ur10aeae2.10.16S_22001
CCGTTGCTATTGTGCGCCATCCACGTCACGAACCATTCAGCTGGTTCGTCGTATAAGCAAATTCCCCGTTTGACCATGGCAATCAACTGATAACGTCCCGTAGTGCTATTTATCTGTAACCGAATCGAGGCTAAGAAAGCCATCGGCCCTTGTCAGGGCCATAATATTTGTGGAAAAGAGTTGAAGGAATAATATTTCCAACCTTATTACATCTTATATTCCTCAATCAATCTCGCAGCTTCGTACAAAATTTAATTTGTTATGAATAATTGATGGCACGTCAATTTGAGACTATTCGTGGACG
>91_ur10aeae2.10.16S_28381
ACTAAGCATGCTATTTTGAACTTAAACTTTCATTTTGGATTAAATTAGATTAAAATTGTGCGATTAAATTTGGATTAAACCGATTTTTCCGACATCAGTTCGACAGCTCATATCATAGCGAGCAGACGCGTGTATGCTATCGCTCCCGCGTTTCTAACTTCGCTTCGACCGTTTCAGCAAACAGTGCATTATCTCAATTTGACTACCTCGTCGGACCTGGCCAGGCCCAGGAGTATAATAGAAAACATCGAAGTAGGCCGGCCAGTAAGTGGCCGAAAGTGCGAAATCTGGTGCCAAACTACCAGTGCCGGGACCGTGATATAAAGCGTTCTTGACTGAATAGAACAAAAAAAGACTTTTCTCTTTGTTCTTGCTCAGACGAACAACCGCTTAGTGAGT…
>92_ru08cxqu1.25.16S_2149
TGTTTGCTCCCCACGCTTTCGTGCCTCAGTGTCAGTTACAGTCCAGAAAGCCGCCTTCGCTACTGGTGTTCCTCCTAATATCTACGCATTTCACCGCTACACTAGGAATTCCACTTTCCTCTCCTGCACTCAAGTTTCCCAGTTTCAAGAGCTTACTACGGTTGAGCCGTAGCCTTTCACTCCTGACTTAAGAAACCACCTACGCACCCTTTACGCCCAGTAAATCCGGATAACGCTAGCCCCCTACGTATTACCGCGGCTGCTGGCACGTAGTTAGCCGGGGCTTCCTCCTCAAGTACCGTCATTATCTTCCTTGAGGACAGAGCTTTACGACCCGAAGGCCTTCATCGCTCACGCGGCGTTGCTGCATCAGGCTTTCGCCCATTGTGCAATATTCCC…
>93_ru20aeal2.9.16S_53637
GCGGCCATCTAAGAGTGTACCATCTCATTGACCAGTTCCATCGCGCGCGCCAGTATGCCGTAATCAGGAACTTACTGGCATTGCTCCTGATGTGCCAGAGGCACCCCTAACCAGGCTAGGGCACTTTGGAAGCGGTACCGATTCGCTTGTACAGAGTTGATGCTTCCAGATGTGGGGTATTTCTGAAGAGGTCCAGCAGAACCCA
>94_su18aeae1.25.16S_64819
TGTTTGCTCCCCACGCTTTCGCACCTGAGCGTCAGTCTTCGTCCAGGGGGCCGCCTTCGCCACCGGTATTCCTCCAGATCTCTACGCATTTCACCGCTACACCTGGAATTCTACCCCCCTCCTACGAGACTCAAGCCTGCCAGTTTCAAATGCAGTTCCCAGGTTAAGCCCGGGGATTTCCGACATCTGACTTAACAGACCGCCTGCGTGCGCTTTACGCCCAGTAATTCCGATTAACGCTTGCACCCTCCGTATTACCGCGGCTGCTGGCACGGAGTTAGCCGGTGCTTCTTCTGCGGGTAACGTCAATCGACAAGGTTATTAACCTTATCGCCTTCCCCCCGCTGAAACGTACTTTACAACCCGAAGGCCTTCTTCATACACGCGGCATGGCTGCAT…
>95_ru08cxqu1.25.16S_419
TGTTTGCTCCCCACGCTTTCGCGCCTCAGCGTCAGTAATGAGCCAGGTTGCCGCCTTCGCCACCGGTGTTCTTCCCAATATCTACGAATTTCACCTCTACACTGGGAATTCCACAACCCTCTCTCACACTCTAGTCTACACGTATCAAATGCAGCCCCAAGGTTAAGCCCTGGAATTTCACATCTGACTGCGTAAACCGCCTACGCGCCCTTTACGCCCAGTCATTCCGAGCAACGCTAGCCCCCTTCGTATTACCGCGGCTGCTGGCACGAAGTTAGCCGGGGCTTCTTCTACGGGTACCGTCATCATCGTCCCCGTCGAAAGTGCTTTACAATCCGAAGACCTTCTTCACACACGCGGCATTGCTGGATCAGGCTTTCGCCCATTGTCCAATATTCC…
>96_ur10cxqu2.25.16S_72817
TGTTTGCTCCCCACGCTTTCGCACCTGAGCGTCAGTCTTCGTCCAGGGGGCCGCCTTCGCCACCGGTATTCCTCCAGATCTCTACGCATTTCACCGCTACACCTGGAATTCTACCCCCCTCTACGAGACTCAAGCCTGCCAGTTTCAAAGGCAGTTCCGGGGTTGAGCCCCGGGATTTCACCCCTGACTGACAAAGCCGCCTACGCGCGCTTTACGCCCAGTAATTCCGAACAACGCTAGCCCCTTCGTATTACCGCGGCTGCTGGCACGAAGTTAGCCGGGGCTTCTTCTGCGGGTACCGTCATCATCGTCCCGCTGAAAGAGCTTTACAACCCGAAGGCCTTCTTCACTCACGCGGCATGGCTGGATCAGGCTTCCGCCCATTCGTCCAATATTCCC…
>97_ru08aeal1.25.16S_24571
ACCAAAAGCAAACTCAAGCGACACTCACCTGATCGTTCGGTAGTAGGGTGGCTGCCGACAGGATCGCCTCCAGCTTGTCGATCTTCGCCATCCGATCCATGGTGGTATTGGACAGGATTTCGTTCCATCAGCTGCATAGACTCCGTCAAGCTCGGCGGTTCGGAGCTCTTGGGTGAAAACGTGCCTGGTCCTCCG
>98_su18cxqu2.25.16S_3797
TTCAACGTGCCGTGTTGACACTCGCGAACACTTTCCAGAATTCCAATTACTTTTAATGGAGTCGATCTGTCTTCGCGCGAAACCTTCCCGGAAAGCTCACCGAGAAGGGTGTGTTCCGTCGGTGGCTGCTGGACCGTGATGACACCCGGATATCTGGTAGTACCGAGCCCAGGTCATGTCGATAACACGAGGCAAGTACAGCGAGGCTGATGTGTACATTCATACCACCTTCTCCTGGAATCATAAATCTTGCGCCCTAAACCCGAATGGAAAGCCTATTACAAGCTCTTATATCACGCCCCGGTGGTTCGGTGTATCGCGGCGGACTGGCCGCTCGTTGATAG
>99_ur10cxqu2.25.16S_28985
CTCTCCACCGCAAACAAAGACAGATTGGGTTGTCTAATGTATACGAATTAAATAAATTTGAACGACTCGTCCAAACCGGGTGTGGGGTAAAGGTCGAGCCATAGCCCAGGGTGCCAAAAGGCCACAAGACCACTCAAACACACACACATATGAGAGCAGCATCGTCGGCGCAAAAGTGCCAAAGTGACCCCGAACTCGTTCATTTTTTGCTACTACCTT

## Sheet: S_Table6_RepSeq_18s
Supplementary Table 6. Representative Fasta sequence for eukaryotic OTUs. OTUs ID numbers are listed first in the name of each fasta sequence.
>0_ur10aeae2.10.18S_20391
AATTGTTCCTCGTTAAGGGATTTAAATTGTACTCATTCCAATTACAGGACCCAAAAGGACCCTGTATTGTTATTTATTGTCACTACCTCCCCGTGTCGGGATTGGGTAATTTGCGCGCCTGCTGCCTTCCTTGGATGTGGTAGCCGTTTCTCAGGCTCCCTCTCCGGAATCGAACCCTTATTCCCCGTTACCCGTTAAAACCATGGTAGGCCTCTATCCTACCATCGAAAGTTGATAGGGCAGATATTTGAATGAAGCATCGCCGGCACAAGGCCATGCGATTCGAGAAGTTATTATGAATCACCAAGGGAGCGGCGAACCGCGTTGGTTTTTATCTAATAAATACACCCCTCCCAGAAGTCGGGGCTTTGACGCATGTATTAGCTCTAGAATTACCAC…
>1_su18cxqu2.25.18S_1665
AATTGATCCTCGTTAAGGGATTTAAATTGTACTCATTCCAATTGCCCGACTCGAAGAGCCAGAGCATTGTTATTTATTGTCACTACCTCCCTGTGTCAGGATTGGGTAATTTACGCGCCTGCTGCCTTCCTTGGATGTGGTAGCCGTTTCTAAGGCTCCCTCTCCGGAATCAAACCCTAATTCCCCGTTACCCGTTAATGCCATGGTAGGCCCATATCCTACCATCCAAAGCTGATAGGGCAGAAACTCAATCGATTCATCGCGCAAAAGCGCGATCCGCACAGTTATTATGACTCAACACAATACCAGCCCGAAGACTGCATTGGTTTCAATCTAATAAATGCTACCCGCCCGACAAGCAGTTGGGTATTCATGCATGTATTAGCTCTAGAATTACTA…
>10_ru07aeal2.3.18S_1674
AATTGTTCCTCGTTAAGAGGTTTAAATTGTACTCATTCCAATTACAAGACCCAAAAGAGCCCTGTATCAGTATTTATTGTCACTACCTCCCCGTGTCGGGATTGGGTAATTTGCGCGCCTGCTGCCTTCCTTGGATGTGGTAGCCGTTTCTCAGGCTCCCTCTCCGGAATCGAACCCTAATTCCCCGTTACCCGTTGAAACCATGGTAAGCCAATACCTTACCATCGAAAGTTGATAGGGCAGAAATTTGAATGAACCGTCGCCGGCGCAAGGCCATGCGATCCGTGAAGTTATCATGAATCACCAAGAAGCCCCGAAGGGCGTTGGTTTTTATCTAATAAATACACCCCTTCCGAAGTTGGGGTTTTCAGCATGTATTAGCTCTAGAATTACCACGGT…
>11_ru08aeae1.25.18S_35854
AATTGTTTGTTGAGGGGTTTAGATTTATCTCATTCCAAGTGCATAACAGATAGTTCTGCATTGATATTTCACGTCACTACCTCACGTTTCGTTCGTATTGGGTAATTTGCGCGCCTGCTGCCTTCCTTGGATGTGGTAGCCGTTTCTCAGGCTCCCTCTCCGGAGTCGAACCCTAATTCCCCGTTACCCGTTGATACCATGGTAGGCCACTATCCTACCATCGAAAGTTGATAGGGCAGAAATTTGAATGAACCATCGCCGGCGCAAGGCCATGCGATTCGTTAAGTTATTATGATTCACCAAGGAGCCCCGAAGGGCATTGGTTTTTTATCTAATAAATACACCCCTTCCGAAGTCGGGGTTTTTAGCATGTATTAGCTCTAGAATTACCACGGTTAT…
>12_su18cxqu2.25.18S_30463
AATTGTTCCTCGTTAAGGGATTTAAATTGTACTCATTCCAATTACAAGACCCAAAAGAGCCCTGTATCAGTATTTATTGTCACTACCTCCCCGTGTCGGGATTGGGTAATTTACGCGCCTGCTGCCTTCCTTGGATGTGGTAGCCGTTTCTAAGGCTCCCTCTCCGGAATCAAACCCTAATTCCCCGTTACCCGTTAATGCCATGGTAGGCCCATATCCTACCATCCAAAGCTGATAGGGCAGAAACTCAATCGATTCATCGCGCAAAAGCGCGATCCGCACAGTTATTATGACTCAACACAATACCAGCCCGAAGACTGCATTGGTTTCAATCTAATAAATGCTACCCGCCCGACAAGCAGTTGGGTATTCATGCATGTATTAGCTCTAGAATTACTA…
>13_ur22aeae1.25.18S_1188
AATTGTTCCTCGTTAAGGGATTTAAATTGTACTCATTCCAATTATACGACGATAAAGCCGTATATTGTTACATATTGTCACTACCTCCCCGTGTCGGGATTGGGTAATTTGCGCGCCTGCTGCCTTCCTTGGATGTGGTAGCCGTTTCTCAGGCTCCCTCTCCGGAATCGAACCCTTATTCCCCGTTACCCGTTGCAACCATGGTAGGCCTCTATCCTACCATCGACAGTTGATAGGGCAGATATTTGAATGAAGTATCGCCAGCACGAGGCCATGCGATCCGAGAAGTTATCATGATTCACCAACAGTGTTGATTTTTTATCTAATAAATACACCCCTTCCAGAAGTCGGGGCTTGTACGCATGTATTAGCTCTAGAATTACCACAGTTATCCATGTA…
>14_ru08aeae1.25.18S_1286
AATTGTTCCTCGTTAAGGGATTTAAATTGTACTCATTCCAATTATAAGACCCGAAAGAGCCCTATATTGTTATTTATTGTCACTACCTCCCCGTGTCGGGATTGGGTAATTTGCGCGCCTGCTGCCTTCCTTGGATGTGGTAGCCGTTTCTCAGGCTCCCTCTCCGGAATCGAACCCTTATTCCCCGTTACCCGTTGAAACCATGGTAGGCCTCTATCCTACCATCGAAAGTTGATAGGGCAGATATTTGAATGAAGCATCGCCGGCGCAAGGCCATGCGATTCGAGAAGTTATTATGAATCACCAAGGGAGCGGCGAACCGCGTTGGTTTTTTATCTAATAAATACACCCCTTCCAGAAGTTGGGGCTTTAACGCATGTATTAGCTCTAGAATTACCA…
>15_ur22aeae1.25.18S_7167
AATTGATCCTCGTTAAGGGATTTAGATTGTACTCATTCCAATTAGAAGACCCAAAAGAGCCCTCTATTGTTATTTATTGTCACTATCTCCGCGTGTTGCGAGTGGATAATTTGCGCGCCTGCTGCTGACCTTAGTCATGAGAGCCGTTTCTCAGGCTCTCTCTCCGGAATCGAACCCTAATTCCCCGTTACCCGTCGCAACCATGGTAGGCCACTATCCTACCATCGAAAGTTGATAGGGCAGGTATTTGAATGAAGCATCGCCGGCGCAAGGCCATGCGATTCGAGCAGTTATCATGATTCACCAAGAGGGCCGAAACCCAACGGTCTTTTATCTAATAAATACACCCCGTGAAGGGGCTTTTAGGCATGTATTAGCTCTAGAATTACCACAGTTATC…
>16_ru08aeae1.25.18S_19
ATGCAGCATTCGCAAACCACACGCTGTCCACAATCACTCTGATTCCAGTAGCCAGTTCTTCCTTAATAATTCACTCAGCAGCCGCCCAATCTCGATGGCCGAGCCACCGGTGCCACTGGAGTTGGCAATCCACTTTGTGTACTGATTCCT
>17_ru08aeae1.25.18S_7411
AATTGTTTGTTGAGGGGTTTAGATTTATCTCATTCCAAGTGCATAACAGATAGTTCTGCATTGATATTTCACGTCACTACCTCACGTTTCGTTCGTATTGGGTAATTTGCGCGCCTGCTGCCTTCCTTAGATGTGGTAGCCGTTTCTCAGGCTCCCTTTCCGGAATCAAAACCTGATTCCCCGTTACCCGTAAATGCCACGGTAGGCCAATACTCTACCGTCGAAAGCTGATAGGTCAGAAACTTAAGTGAACTATTGCCAGCCGTGACCATGCGTATCACCTACTTATTATGGAACATCCAACAACCATGCAAGCATGGGTTAATTCTCAATCTAATAAGTGCCGCTTTTCCGTGAGGTCCAGCGTTATGCACGTATTAGCCCCAGAATTACCACGGT…
>18_su18cxqu2.25.18S_70582
AATTGTTCCTCGTTAAGGGATTTAAATTGTACTCATTCCAATTGTAAGACCCGAAAGGGCCCTACATTGTTATTTATTGTCACTACCTCCCCGTGTCGGGATTGGGTAATTTGCGCGCCTGCTGCCTTCCTTGGATGTGGTAGCCGTTTCTCAGGCTCCCTCTCCGGAATCGAACCCTTATTCCCCGTTACCCGTTGAAACCATGGTAGGCCTCTATCCTACCATCGAAAGTTGATAGGGCAGATATTTGAATGGAGCATCGCCGGCACAAGGCCATGCGATTCGAGAAGTTATTATGAATCACCAAGGGAGCGGCGAGCCGCGTTGGTTTTTTATCTAATAAATACACCCCTTCCGGAAGTCGGGGCTTGATTGCATGTATTAGCTCTAGAATTACCA…
>19_su18cxqu2.25.18S_1192
AATAGTTCCTCAACACGTGATTTAGGACTATCTCATTCCAATTAGGGAACCCAGAGGGCTCCCCATTGATAGGTACTGTCACTACCTCCGGCTGTGCCGATTGGGTAATTTGCGCGCCTGCTGCCTTCCTTGGATGTAGTAGCCGTGTCTCATGCTCCTTCTCCGGAATCGAACTCTGATTCCCCGTTACCCGTGACCCGCTCGGTAGTCCAAGACACTACCGACAACGTGATAGGGCAGTTACTTGAATGAAGCGTCGCCGTCGCGAGGACGTGCGATCCGAATGATAAGTGTATGCATCACCGGTCGGGTTTGACCCCGGTTGGTTTGCGTCTAACTAGCACATCCACTCTTGAGTTGGGACGTTACGTGCATGTGTTAGCTCTCCACTTGCCACAG…
>2_su18aeae1.25.18S_25
AATTGATACTTGTTAAGGGGTTTAGATTTAACTCATTCCAATTGCAAAACAAATAGTTCTGCATTGATATTTCACGTCACTACCTCACGTTTCGTTCGTATTGGGTAATTTGCGCGCCTGCTGCCTTCCTTAGATGTGGTAGCCGTTTCTCAGGCTCCCTCTCCGGAATCAAACCCTAATTCCCCGTTACCCGTCAATGCCACGGTAGGCCAATACCCTACCGTCGAAAGCTGATAGGTCAGAAACTTAAGTGAACTATCGCCAGCCGTAGCCATGCGATTCACCAACTTATTATGGATCATCCAACAACCATGCAAGCATGGGTTAGTTCTCAATCTAATAAGTGCCGCTTTTCCGTGAGGTCCAGCGTTATGCACGTATTAGCTCCAGAATTACCAC…
>20_ru20aeal2.9.18S_43742
AATTGATCCTCGTTAAGGGATTTAAATTGTACTCATTCCAATTGCAAGACCTTAAAGGCCCTGCATTGTTATTTATTGTCACTACCTCCCCGTGTCGGGATTGGGTAATTTGCGCGCCTGCTGCCTTCCTTGGATGTGGTAGCCGTTTCTCAGGCTCCCTCTCCGGAATCGAACCCTAATTCCCCGTTACCCGTTGTAGGCATTGTAAGCCTCTATCTTACAATCTCAACCATGATAGGGCAGAAAATCGAGTGGACCGTCGCCAGCACAAGGCCATGCGATCCGCTTAATTATTATGAATCACCAAGAAGACAGGTTTTACCCCGCGTTGGTTTTATCTAATAAGTGCACCCCTTCCGAAGTCAGGGTTTTTTTGCATGTATTAGCTCTAGAATTACC…
>21_ru08aeal1.25.18S_5494
AATTGTTCCTCGATAAGGTATTTAAATTGTTCTCATTCCAATTACAAGACATGAAAATGCCCTGCATTGTTATTTATTGTCACTACCTCCCCGTGTCAGGATTGGGTAATTTGCGCGCCTGCTGCCTTCCTTGGATGTGGTAGCCGTTTCTCAGGCTCCCTCTCCGGAATCGAACCCTAATTCCCCGTTACCCGTTGAAACCATGGTAGGCCTCTATCCTACCATCGAAAGTTGATAGGGCAGAAATTTGAATGAACCATCGCCAGCTCAAGGCCATGCGATTCGAAAAGTTATTATGAATCACCAAAGAGTCCGAAGACATTGGTTTTTTATCTAATAAATACATCCCTGCCGTGAAGCAGAGATTTTTGGCATGTATTAGCTCTAGAATTACCACGG…
>22_ru08aeal1.25.18S_10261
AATTGATACTCACATACTATTGTACTTTCTGTTCATTACAGTCACGAAGCAAAAGCATCGTGCTGTTATTTTTTGTCACTACCTCCCCGTGTCGGGATTGAGTAATTTGCGCGCCTGCTGCCACCCTTAGATGTGGTAGCCGTTTCTCAGGCTCCCTCTCCGGAATCGAACCCCAATTCTCCGTTACCCGTAATCGCCTCGGTAAGCCAATACCTTACCGACAAGCTGATAGGTCACAAACTAGAACGGTCTATCGCAAAAGCGATTTGCTAATCCACGAGGGTCATCCAAACGAGCAAAACTCGATCGGTGAAGAAAATCATGGCCGCACGATGTAAAACATCGCTGCATGTATTAACTCCAGAATTACCATGGATATCCATATAAAAAAATCACCGT…
>23_ru08aeae1.25.18S_4391
ACAAGGGATGCGACGTGTTCGTGCGAAGAAAAAGTTCAGGTAAGTCTCCGGAATAATGTGGAAAACGGGAGAAGACTACGGTATCATTTGGGGGATTTCTTGACGTTTTCCAACAGCCTACTTGATGGCAAGACGAAGTTTGCCGGGACCACTAGTAGTTGATAAATGTGGAAATGCTCATGTCATAAGTACAATAAGCTAAAAAGACAGCTTGTGTTAAGAATTCATATTATAATAACGTTTTGCGTGCATCAAATAGTTTTCAGAATAAAATTTTCATGTTATCATTTGAATAAGGTCACCCAAAAATAGCCTTACTTATAACTTATTATTTATTTG
>24_su18cxqu2.25.18S_20242
AATTGTTCCTCGTTAAGGGATTTAAATTGTACTCATTCCAATTGCAAGACTATAAAGCCCTGCAATGTTATTTATTGTCACTACCTCCCTGTGTCAGGATTGGGTAATTTGCGCGCCTGCTGCCTTCCTTGGATGTGGTAGCCGTTTCTCAGGCTCCCTCTCCGGAATCGAACCCTAATTCCCCGTTACCCGTTAAAACCATGGTAGGCCTCTATCCTACCATCGAAAGTTGATAGGGCAGAAATTTGAATGAACCATCGTCAGCGCAAGGCCATACGATTCGAAAAGTTATCATGAATCACCATTACACCGGAACAAGTCCCGGTTTGGTTTTGAATCTAATAAATACGTCCCTTCCACGAGAGTCGGGATTTGTAGCATGTATTAGCTCTAGAATTA…
>25_su18cxqu2.25.18S_30507
AATTGTTCCTCGTTAAGGTATTTAAATTGTACTCATTCCAATTACAAGACATAAAGCCCTGTATCGTTATTTATTGTCACTACCTCCCTGAATTAGGATTGGGTAATTTGCGCGCCTGCTGCCTTCCTTGGATGTGGTAGCCGTTCCTCAGGCTCCCTCTCCGGAATCGAACCCTTATTCCCCGTTACCCGTTGAAACCATGGTAGGCCACTATCCTACCATCAAAAGTTGATAGGGCAGAAATTTGAATGAACCATCGCCGGCGCAAGGCCATGCGATTCGTTAAGTTATTATGATTCACCAAGGAGCCCCGAAGGGCATTGGTTTTTTATCTAATAAATACACCCCTTCCGAAGTCGGGGTTTTTAGCATGTATTAGCTCTAGAATTACCACGGTTA…
>26_su18cxqu2.25.18S_53381
AATTGATCCTCGTTAAGGGATTTAAATTGTACTCATTCCAATTGCCCGACTCGAAGAGCCAGAGCATTGTTATTTATTGTCACTACCTCCCTGTGTCAGGATTGGGTAATTTACGCGCCTGCTGCCTTCCTTGGATGTGGTAGCCGTTTCTCAGGCTCCCTCTCCGGAATCGAACCCTTATTCCCCGTTACCCGTTGCAACCATGGTAGGCCTCTATCCTACCATCGACAGTTGATAAGGCAGATATTTGAATGAAGCATCGCCAGCACAAGGCCGTGCGATTCGAGAAGTTATTATGAATCACCAAACTCCGAGGAGGATGGTTTTATCTAATAAATACACCCCTTCCAGAAGTCGGGGCTTTTACGCATGCATTAGCTCTAGAATTACCACAGTTAT…
>27_su18aeae1.25.18S_34669
CAGCAAATCTACTAAATTGATTCGGGCAGCGCGATTCCTGGCTAAACTGCTGCAACTCCGTGGCATTGTTAATCAGCACCACAGCGGAAACGTGACGACCGCCTTGGTTGCGCAGTCGGAGGATATTCTCCCGCGTGAACAGATGAGGCGCCAGAACCGGAGCGTAAGGAGGGGCAGGATGCTTTCGCACCACGAAGTCAATGTCCGCCTCCGAACGAATGAAGTGCAAAACGCCCACGGATCCGCCCAACTTGGAACTGCATCCGGTTACGTGCGTTCCGTTTAATCGCCGGAAGCAGTGCGCCCCGCTGATCGGCGTGTACATGTTGTCCTTGATTCTTTGGGAATGTACTGGAAATATAA
>28_su18aeae1.25.18S_277
AATTGTTCCTCGCCAGTGGTTTAATAACTGGCTCATTACAATTGCCAGGTCCTAATGGACCAAGGCATTACTATTTCTTGTCACTACCTCCTCGAATTGAGATTGGGTAATTTGCGCGCCTGCTGCCTTCCTTAGAAGTGGTGGCCATTTCTCAGGCCCCCTCTCCGGAATCGAACCCTTATTCCCCGTTACCCGTCGAAACCATGGTAGTCCACTACACTACCATCAAAAGTTGATAGGGCAGAAAATCAAAAAACATGTCGCCCGCATGGGCGACCAGGTTGGTGGAGGTTGTTCAAAAAATCAGGGACAAGGTCCCTCCACACCAGGTCTTACGACCTTTTTATACTGTATTAGCTCCCGAATTACGGCAGTTATCCATTTACGATAGCTTTCTAG…
>29_ru08aeal1.25.18S_6321
AATTGTTCCTCGTTAAGAGGTTTAAATTGTACTCATTCCAATTACAGGGCCCAAAAGAGCCCTGTATCGGTATTTATTGTCACTATCTCCCCGTGTCGGGATTGGATAATTTGCGCGCCTGCTGCCTTCCTTGGATGTGGTAGCCGTTTCTCAGGCTCCCTCTCCGGGGTCGAGCCCTAACCCTCCGTCACCCGTTACAACCACGGTAGGCCAATACCGTACCGTCGAAAGTTGATAGGGAAGAAATTTGAATGAGCCATCGCCGGCGCAAGGCCATGCGATCTGTGGAGTTATCATGAGTCACCAAGGAACCCCGAAGGGCATTGGTTCTGATTCTAATAAATACGTCCCTTCCGAAGTCGGGATTTTCAGCATGTATTAGCTCTAGAATTACCACTG…
>3_ru08aeal1.25.18S_5451
AATTGTTCCTCGTTAAGGGATTTAAATTGTACTCATTCCAATTACAAGACCCAAAAGAGCCCTGTATCAGTATTTATTGTCACTACCTCCCCGAGTCGGGATTGGGTAATTTGCGCGCCTGCTGCCTTCCTTGGATGTAGTAGCCGTTTCTCAGGCTCCTTCTCCGGGGTCGAGCCCTAACCCTCCGTTACCCGTTGTAACCATGGCAGGCCAAGACCCTGCCATCGAAAGTTGATAGGGCAGAAATTTGAATGAACCATCGCCGGCGCAAGGCCATGCGATTCGAGAAGTTATTATGAATCACCAAGAAGCCCCGAAGGGCATTGGTTTTTAATCTAATAAATACACCCCTTCGTGAGTTGGGGTTTTTAGCATGTATTAGCTCTAGAATTACCACGG…
>30_ru08aeae1.25.18S_15337
GACTTCCTCATTTCTCGGCACACAGTGTTCAGCTCGAATCCAAATGCATCAGCTATGCAATACAGCAGCAGAATCCTCCCTATATACCTTCGTAAGAAGACTTTTTTTGTTCACACTACTGCCCGTTTGCATCATGCTCCGAAAAAGAGACAGCAGCCGTCGGTGCAAATTAGAGAATCCTTAAATCTGTGCACCTCGCTCACCCCAAGACTGACAGGCAGAAACGTTCCGGGCACCCGGTTCCCCGCAGTTGTCAGAGAATCAAGCCCAGGGAACTGACAGCGC
>31_ur22aeae1.25.18S_69213
AATTGTTCCTCGTTAAGAGATTTAAATTGTACTCATTCCAATTATAAGACCCGAAAGAGCCCTATATTGTTATTTATTGTCACTACCTCCCCGTGTCGGGATTGGGTAATTTGCGCGCCTGCTGCCTTCCTTAGATGTGGTAGCCGTTTCTCAGGCTCCCTCTCCGGAATCAAACCCTAATTCCCCGTTACCCGTCAATGCCACGGTAGGCCAATACCCTACCGTCGAAAGCTGATAGGTCAGAAACTTAAGTGAACTATCGCCAGCCGTAGCCATGCGATTCACCAACTTATTATGGATCATCCAACAACCATGCAAGCATGGGTTAGTTCTCAATCTAATAAGTGCCGCTTTTCCGTGAGGTCCAGCGTTATGCACGTATTAGCTCCAGAATTACCA…
>32_ru20aeal2.9.18S_682
AATTGTTCCTCGTTAAGGGATTTAAATTGTACTCATTCCAATTATAAGACCCAAAAGAGCCCTATATTGTTATTTATTGTCACTACCTCCCCGTGTCGGGATTGGGTAATTTGCGCGCCTGCTGCCTTCCTTGGATGTGGTAGCCGTTTCTCAGGCTCCCTCTCCGGAATCGAACCCTTATTCCCCGTTACCCGTTAAACCATGGTAAGCCTCTATCTTACCATCGAAAGTTGATAGGGCAGATATTTGAATGAAGCATCGCCGGCGCAAGGCCATACGATTCGAGAAGTTATTATGAATCACCAAAGAAGCGGCGAGCCGCGTTGGTTTTTTATCTAATAAATACACCCCTCCCAGAAGTCGGGGCTTTTTGTGCATGTATTAGCTCTAGAATTACCA…
>33_ru07aeal2.3.18S_9782
AATTGTTCCTCGTTAAGGGATTTAAATTGTACTCATTCCAATTACAGGACCCAAAAGAGCCCTGTATTGTTATTTATTGTCACTACCTCCCCGTATCGGGATTGGGTAATTTGCGCGCCTGCTGCCTTCCTTGGATGTGGTAGCCGTTTCTCAGGCTCCCTCTCCGGAATCGAACCCTTATTCCCCGTTACCCGTAAAAACCATGGTAGGCCTCTATCCTACCATCGAAAGTTGATAGGGCAGATATTTGAATGATGCATCGCCGGCACAAGGCCATGCGATTCGATGAATTATTATGAATCACCAACAAAGCGGCGAGCCGCGTTGGTTTTTTATCTAATAAGTGCACCCCTCCCAGAGGTCGGGGCTTTAAAGCATGTATTAGCTCTAGAATTACCA…
>34_ru20aeal2.9.18S_16871
AATGGTTCCTCATTAAGAGTTTTAATTTGTATTCATTCCAATTCTATGACCCATAAGGGCCCTAGATTGTTATTTATTGTCACTACCTCCCTATTTTAGGATTGGGTAATTTGCGCGCCTGCTGCCTTCCTTGGATGTGGTAGCCGTTTCTCAGGCTCCCTCTCCGGAATAGAACCCTTATTCCCCGTCACCCGTTACAACAATGGTAAGCCACTGCCTTACCATCTTAGTTGATAGGGCAGAAATTTGATTGACACATCGCCTAAAAGACGATCTGTAAGTTTACTATGAATCACCAATAAAGCATTTGCATGCATTGGTTTTTTATCTAATAACTACAGGCTTAGCATAGCTAAGCCCTTTTTATGTATGTATTAGCCATAGAATTACCACGGATAT…
>35_su18cxqu2.25.18S_19669
AATCGTTGCTCACTCAGAGCTTTAGATTAGGCTCATTCCAATTAGGTCACATTGCTCGTGCGCCCCATTGTTATGTACTGTCGCTACCTCACACACGTGTGTATTGGGTAATTTGCGCGCCTGCTGCCTTCCTTGGATGTAAGAGCCGTGTCTCATGCTCTTTCTCCGGAATCGAACTCTAATTCCCCGTTACCCGTCGTCCGCTCGGTGGTCCAAGACACAACCGACAACGTGATAGGGCAGTTACTTGAATGAAGCGTCGCCGTCGCGAGGACGTGCGATCCGAATGATAAGTGTATGCATCACCGGTCGGGTTTGACCCCGGTTGGTTTGCGTCTAACTAGCACATCCACTCTTGAGTTGGGACGTTACGTGCATGTGTTAGCTCTCCACTTGCCA…
>36_ru08aeae1.25.18S_679
AATTGTTCCTCGTTAAGGTATTTACATTGTACTCATTCCAATTACAAGACCAAAGGCCCTGTATCGTTATATATTGTCACTACCTCCCTGTGTCAGGATTGGGTAATTTGCGCGCCTGCTGCCTTCCTTGGATGTGGTAGCCGTTTCTCAGGCTCCCTCTCCGGAATCGAACCCTTATTCCCCGTTACCCGTGAAAACCATGGTAGGCCTCTATCCTACCATCGAAAGTTGATAGGGCAGAAATTTGAATGAACCAGCTCCGGCACAAGGCCATGAGCTTCGAAAAGTTATTATGAATCATCAAAAGGCCCGAGGGCATTGATTTTTTATCTAATAATACACCCTCCAAAAGTCGGGGCTTTACGCATGTATTAGCTCTAGATTTTCCACGGTTATCCA…
>37_ru08cxqu1.25.18S_837
AATTGTTCCTCGTTAAGGTATTTACATTGTACTCATTCCAATTACAAGACCCGAATGGGCCCTGTATCGTTATTTATTGTCACTACCTCCCTGTATTAGGATTGGGTAATTTGCGCGCCTGCTGCCTTCCTTGGATGTGGTAGCCGTTTCTCAGGCTCCCTCTCCGGAATCGAACCCTTATTCCCCGTTACCCGTTGAAACCATGGTAGGCCACTATCCTACCATCGAAAGTTGATAGGGCAGAAATTTGAATGAACCATCGCCAGCACAAGGCCATGCGATTCGAAAAGTTATTATGAATCATCAAAGAGTCCGAAGACATTGATTTTTTTATCTAATAAATACATCTCTTCCAAAGGTCGAGATTTTAAGCATGTATTAGCTCTAGAATTACCACAG…
>38_ru08aeae1.25.18S_1278
AATTGTTCCTCGTTAAGGTATTTAAATTGTACTCATTCCAATTACAAGACCCAAAAGAGCCCTGTATTGTTATTTATTGTCACTACCTCCCCGTGTCGGGATTGGGTAAGTTGCGCGCCTGCTGCCTTCCTTGGATGTGGTAGCCGTTTCTCAGGCTCCCTCTCCGGAATCGAACCCTTATTCCCCGTTACCCGTTAAAACCATGGTAGGCCTCTATCCTACCATCCAAAGTTGATAGGGCAGATATTTGAATGATGCATCGCCGGCTCAAGGCCATGCGATTCGAAAAGTTATTATGACTCACCAATATCGTGTTGCCACGAATTGGTTTTGTATCTAATAAATACATCCCTTCGTAAGTCGGGATTTTAACGCATGTATTAGCTCTAGAATTACCAC…
>39_ru07aeal2.3.18S_45582
AATTGATACTTGTTAAGGGGTTTAGATTTAACTCATTCCAATTGCAAAACAAATAGTTCTGCATTGATATTTCACGTCACTACCTCACGTTTCGTTCGTATTGGGTAATTTGCGCGCCTGCTGCCTTCCTTAGATGTGGTAGCCGTTTCTCAGGCTCCCTCTCCGGAATCGAACCCTTATTCCCCGTTACCCGTTGAAACCATGGTAGGCCTCTATCCTACCATCGAAAGTTGATAGGGCAGATATTTGAATGAAGCATCGCCGGCACAAGGCCATGCGATTCGAGAAGTTATTATGAATCACCAAGGGAGCGGCGAGCCGCGTTGGTTTTTTATCTAATAAATACACCCCTTCCGGAAGTCGGGGCTTGATTGCATGTATTAGCTCTAGAATTACCAC…
>4_ru20aeal2.9.18S_78729
AATTGTTCCTCGTTAAGGTATTTACATTGTACTCATTCCAATTACAAGACCCGAATGGGCCCTGTATCGTTACATATTGTCACTACCTCCCTGAATTAGGATTGGGTAATTTGCGCGCCTGCTGCCTTCCTTAGATGTGGTAGCCGTTTCTCAGGCTCCCTCTCCGGAATCAAACCCTAATTCCCCGTTACCCGTCAATGCCACGGTAGGCCAATACCCTACCGTCGAAAGCTGATAGGTCAGAAACTTAAGTGAACCATCGCCAGCCGTAGCCATGCGATTCACCAACTTATTATGGATCATCCAACAACCATGCAAGCATGGGTTAGTTCTCAATCTAATAAGTGCCGTCTTTTCCGTGAGGTCCAGCGTTATGCACGTATTAGCTCCAGAACTTAC…
>40_ru07aeal2.3.18S_15629
AATTGTTCCTCGTTAAGGGGTTTAAATTGTACTCATTCCAATTACAAGACCCAAAAGAGCCCTGTATCAGTATTTATTGTCACTACCTCCCCGTGTCGGGATTGGGTAATTTGCGCGCCTGCTGCCTTCCTTGGATGTGGTAGCCGTTTCTCAGGCTCCCTCTCCGGAATCGAACCCTAATTCCCCGTTACCCGTTGATACCATGGTAGGCCAAGACCCTACCATCGAAAGTTGATAGGGCAGAAATTTGAATGAACCATCGCCGGCTCAAGGCCATGCGATTCGTTTGGTTATTATGAATCACCAAGCAGCCCCGAAGGGCATTGGTTTTTTATCTAATAAACACACCCCTCCCGAAGTCGGGGTTTTTAGCATGTATTAGCTCTAGAATTACCACGG…
>41_ru08aeae1.25.18S_1773
ATGAACTAATCTACAATGACGTCACGCTACAACTTCCAGCGGGAAGAAAACCTTTACTGCGGGCCGTGTTTACAAAAATGAACGATTTCGTTGTGCATTCATCCACTTTGTGTTCATCCGGTGAACATTCGTTGTCCGGATGTTGGTCCGGATGTCATTTAATGTGAACATTGTCCGCATTTAGAGCAGAAAAGAAAAGAAAGTCGAGGATAAAAGAAGACCGTGGATAAGTCCATGCAGCATTCGCAAACCACACGCTGTCCACAATCACGGATTCCAGTAGCCAGTTCTTCCTTAATAATTCGCTCAGCAGCCGCCCAATCTCGATGGCCGAGCCGCCGGTGCCACTGGTGTTGGCAATCCGGACTTTGTGCACTGATTCCGAAGCAGCCATAGCGC…
>42_su18cxqu2.25.18S_34681
TCCATGTTGATGTCGTCAGGTTGACCACGCTATGGAACCTCGACGTTGTTACAGTTGAGGCTAGTTGCTGGTTATTGAAGGTTGATCGTCGACAACGGTGGTTGAATCGACAAAACCGTCGCTCTCTGATGTTGCCACCGGTAGAAAACATAGTTTAGACACCGGTCGTGTGAC
>43_ru20aeal2.9.18S_1959
AATGGCTCATCGTGAAATGTATTTAAATTGTACTCATTCCAATTACAAAAACTCAAAAGAGTTTTGTATTGTTATTTCTTGTCACTACCTCCCTGTGTCAGGATTGGGTAATTTTCGCGCCTGCTGCCCTCCTTGAAAGTTGGAGCTATTTTTAAGGCTCCATCTCCAGAATCGAACCCTAATTCCCTGTTACCCGTTATCACCATGGTAGGCCTCTATCCTACCATCCATAATTGATAGGGCAGAAATTTGAATGACCTTTCCTCTTAATAAATAAAAGGATACGCAAAGTTATTATGACTCACCAATGAAATTCCTATCCTTTTTACAGATAGGAAGTTGGTTTTGGATCTAATAACTGCTACCCACCGGGAAAATAAATTTTCTCGATAGGCTTTA…
>44_ru08aeal1.25.18S_11921
AATTGTTCCTCGATAAGTGGTTTAAATTGTTCTCATTCCGATTACAAGACCGTAGGCCCTGTATCGTTATTTATTGTCACTACCTCCCTGTGTCAGGATTGGGTAATTTGCGCGCCTGCTGCCTTCCTTGGATGTGGTAGCCGTTTCTCAGGCTCCCTCTCCGGAATCGAACCCTAATTCCCCGTTACCCGTTGCTACCATGGTAGGCCACTACCGTACCATCGAAAGTTGATAGGGCAGAAATTTGAATGAACCAGCGCCTGCACAAGGCGTGCGCTTCGAAAAGTTATTATGAATCACCAAAACAAGGTTGGTTTTATCTAATAAATACACCTCAGAAGAGGTTTGTGCATGTATTAGCTCTAGAATTACCACGGTTATCCATGTAGTAGTACTATC…
>45_su18cxqu2.25.18S_96124
AATTGTTCCTCGTTAAGGGATTTAAATTGTACTCATTCCAATTACAAGACCCAAAAGAGCCCTGTATCAGTATTTATTGTCACTACCTCCCCGTGTCGGGATTGGGTAATTTGCGCGCCTGCTGCCTTCCTTGGATGTAGTAGCCGTGTCTCATGCTCCTTCTCCGGAATCGAACTCTGATTCCCCGTTACCCGTGACCCGCTCGGTAGTCCAAGACACTACCGACAACGTGATAGGGCAGTTACTTGAATGAAGCGTCGCCGTCGCGAGGACGTGCGATCCGAATGATAAGTGTATGCATCACCGGTCGGGTTTGACCCCGGTTGGTTTGCGTCTAACTAGCACATCCACTCTTGAGTTGGGACGTTACGTGCATGTGTTAGCTCTCCACTTGCCACA…
>46_su18cxqu2.25.18S_493
TGAAGCGACTTCGTGCGCGACGAATCCGCGCCAAAAGCGTCAACAGCGAGCCTCGCCCGGTCAGCTCGTTCGCATCGCGAAACCCGCCACCGCGAACATCATTCGGGAGCAACTGGAAAAAATGAGGGAGCTCTGGCTGCCGGCGAATCCGGAATCGATACGGAATCAGTGCTCGCGGGAGTGCTTCGGCTATGTGACGCAGTCCAGCTTTGCTTT
>47_ur10cxqu1.25.18S_48234
AATGGATCCTCGTTAAGGGATTTAGATTGTACTCATTCCAATTACCAGACACTAATGCGCCCGGTATTGTTATTTATTGTCACTACCTCCCTGTATTAGGATTGGGTAATTTGCGCGCCTGCTGCCTTCCTTGGATGTGGTAGCCGTTTCTCAGGCTCCCTCTCCGGAATAGAACCCTTATTCCCCGTCACCCGTTACAACCATGGTAAGCCACTACCTTACCATCGACAGTTGATAGGGCAGAAATTAGACTGATACGTCGTCAAAGACAACGATCAATAAGTTTACTATGAGTCACCAAAAAATAGTTGCCTATTATTGGTTTTGTACCTAATAACTACAGGCTATGCATAGCATAGCCCTTTCACGTATGTATTAGCCATAGAATTACCACGGTTA…
>48_su18cxqu2.25.18S_58566
AATTGTTCCTCGTTAAGGGATTTAAATTGTACTCATTCCAATTACAAGACCCAAAAGAGCCCTGTATCAGTATTTATTGTCACTACCTCCCCGTGTCGGGATTGGGTAATTTGCGCGCCTGCTGCCTTCCTTGGATGTGGTAGCCGTTTCTCAGGCTCCCTCTCCGGAGTCGAACCCTAATTCCCCGTTACCCGTTGATACCATGGTAGGCCACTATCCTACCATCGAAAGTTGATAGGGCAGAAATTTGAATGAACCATCGCCAGCATAAAGCCATGCGATTCGAAAAGTTATTATGAATCATCAGAAGTCCGAAGACATTGATTTTTTTATCTAATAAATACATCCCTTCGTGAGTTGGGATTTTAAGCATGTATTAGCTCTAGAATTACCACAGGT…
>49_ru08aeae1.25.18S_118
ATTCGTTTGGAAATGTCTGGGAATCCCACAGATTATTGATTAGTTGAAGGAGGCGTATTTTACCCACCGGCGATAGTCCTTTAATCAAGGGGTAGCCGACTCCATCGGGGCCAGCTGACTTCCCTTGGCAAGATGCTAGCGCAAAACTTAGTTCCTTGGCCATGAAAGGTTGGTTGATGGGGATTTTTTGGTGTCTATCGGGATGGCGAAAGCATCGAGGGTGGCGTTTTGTCGGCAAAATGCGGTTTCGAAAGGATGGTCTGTATTGATCGAAGGCTACTAGGCTCGCGAAGTATTGGCCGAGCTCTTCAGCAACATCTTGGGGATCGGAGATGGTG
>5_su18cxqu2.25.18S_72083
AATTGTTCCTCGTTAAGGGATTTAAATTGTACTCATTCCAATTACAAGACCCAAAAGAGCCCTGTATCAGTATTTATTGTCACTACCTCCCCGTGTCGGGATTGGGTAATTTGCGCGCCTGCTGCCTTCCTTGGATGTGGTAGCCGTTTCTCAGGCTCCCTCTCCGGAATCGAACCCTTATCCCCCGTTACCCGTTGAAACCATGGTAGGCCTCTATCCTACCATCGAAAGTTGATAGGGCAGATATTTGAATGAAGCATCGCCGGCGCAAGGCCATGCGATTCGAGAAGTTATTATGAATCACCAAGTGAGCGGCGAGCCGCGTTGGTTTTATCTAATAATACACCCCTTCCAGAAGTCGGGGCTTGATTGCATGTATTAGCTCTAGAATTACCACAG…
>50_ru08aeae1.25.18S_1298
AATTGTTCCTCGTTAAGGGATTTAAATTGTTCTCATTCCAATTACGAGACCCGAAAGAGCCCCGTATCAGTATTTATTGTCACTACCTCCCCGTATCGGGATTGGGTAATTTGCGCGCCTGCTGCCTTCCTTGGATGTGGTAGCCGTTTCTCAGGCTCCCTCTCCGGAATCGAACCCTAATTCCCCGTTACCCGTTGCCACCATGGTAGGCCACTATCCTACCATCGAAAGTTGATAGGGCAGAAATTTGAATGAACCATCGCCGGCGCAAGGCCATGCGATTCGTTAAGTTATTATGATTCACCAAGGAGCCCCGAAGGGCGTTGGTTTTTATCTAATAAATACACCCCTTCCTGAAGTCGGGGTTTGTAGCATGTATTAGCTCTAGAATTACCACAG…
>51_ur22aeae1.25.18S_234
CTCGGTCCGGAGCCTTTGTTGGTGTGCGATGATTGCTTGGATGCATGGCGTAAACTGCTCGGTCGGTCGATCGGTGTACTAGTGCTGGTGGCGTTCTGCTGGAAGTGGACGAACTTTTATTCGTCTTTTGAACTTCCATTTCACATGCTCTCTCTCG
>52_su18cxqu2.25.18S_243
TACCCATACAGTCTGTCGATGACATTCCGCTTTTCGTCGGTGAGCCAGAACTATAATTTAAATTATCCTATTAAGATAAGAGCCCCGGCGACGACGACAACCAAGTCTCAACACGGTTCATTTGCGTACAATATGCCAG
>53_su18cxqu2.25.18S_1181
ACTTGATCCTTACCGAAGGATTTATGCTCGGTTCATTCCAATTATAAAACATCATAAAAGAGTCTTATATTGTTATTTCTCGTCACTACCTCCCCGTGCCGGGATTGGGTAATTTACGCGCCTGCTGCCTTCCTTGGATGTGGTAGCCATTTCTCAAGCTCCCTCTCCGGAATCGAACCCTGATTCCCCGTTACCCGTTGCAACCATGGTAGTCCTCTATACTACCATCAATAGTTGATAGGGCAGATATTTGAAAGATCTGTCGCCGGTGCGAGACCATGCGATCAACAAAATTATCCAGATTTCAACTCAAGCGTCACGGAGGACGATTGGTTTGACTAATAATTGCACAGGTTCCGCGAGGTCCCTGCATTTTGCATGTATTAGCTCTAGATTTTC…
>54_su18cxqu2.25.18S_1730
AATTGATCCTCGTTAAGGGGTTTAAATTGTACTCATTCCAATTATAAGACCCGTTGGGCCCTATATTGTTATTTATTGTCACTACCTCCCCGAATTGGGATTGGGTAATTTGCGCGCCTGCTGCTATCCTTAGACATGAGGGCCGTTTCTCAGGCCCTCTCTCCGGAATCGAACCCTTATTCCCCGTTACCCGTCATAACCATGGTAGGCCTCTATCCTACCATCGAAAGTTGATAGGGCAGATATTTGAATGATGCGTCGCCGGCTCAAGGCCATGCGATCCGAGAAGTTATCATGATTCACCAAGGAGACCCGAAGGCCGCTGGCTTTTAGACTAATAAATACACCCCTCCCAGAAGTCGGGGCTTTTCAGCATGTATTAGCTCTAGAATTACCACA…
>55_su18cxqu2.25.18S_360
AATTGTTCCTCGTTAAGGGATTTAAATTGTACTCATTCCAATTACAAGACCCAAAAGAGCCCTGTATCAGTATTTATTGTCACTACCTCCCCGTGTCGGGATTGGGTAATTTGCGCGCCTGCTGCCTTCCTTGGATGTGGTAGCCGTTTCTCAGGCTCCCTCTCCGGAGTCGAACCCTAATTCCCCGTTACCCGTTGATACCATGGTAGGCCACTATCCTACCATCGAAAGTTGATAGGGCAGAAATTTGAATGAACCATCGCCGGCGCAAGGCCATGCGATTCGTTAAGTTATTATGATTCACCAAGGAGCCCCGAAGGGCATTGGTTTTTTATCTAATAAATACACCCCTTCCGAAGTCGAGGTTTTTAGCATGTATTAGCTCTAGAATTACCACGG…
>56_ru07aeal2.3.18S_53599
AATTGTTCCTCGTTAAGAGGTTTAAATTGTACTCATTCCAATTACAAGACCCAAAAGAGCCCTGTATCAGTATTTATTGTCACTACCTCTCCGTATCGGAATTGGGTAATTTGCGCGCCTGCTGCCTTCCTTGGATGTGGTAGCCGTTTCTCAGGCTCCCTCTCCGGAATCGAACCCTAATTCCCCGTTACCCGTTGCAACCATGGTAAGCCACTACCTTACCATCGAAAGTTGATAGGGCAGAAATTTGAATGAACCGTCGCCAGCTCAAGGCTATGCGATCTGAGAAGTTATCATGAATCACCAAGGAGCCCCGAAGGGCATTGGTTTTTTATCTAATAATACACCCCTCCCGAAGTTGGGGTTTTTAGCATGTATTAGCTCTAGAATTACCACGGT…
>57_ru08aeal1.25.18S_14194
AATTGTTCCTCGTTAAGAGATTTAAATTGTACTCATTCCAATTACAAGACCCAAAAGAGCCCTGTATTGTTATTTATTGTCACTACCTCCCTGTGTCAGGATTGGGTAATTTGCGCGCCTGCTGCCTTCCTTGGATGTGGTAGCCGTTTCTCAGGCTCCCTCTCCGGAATCGAACCCTAATTCCCCGTTACCCGTTAAAACCATGGTAGGCCTCTATCCTACCATCGAAAGTTGATAGGGCAGAAATTTGAATGAACCATCGTCGACGTAAAGTCATACGATTCGAAAAGTTATTATGAATCACCTAAAAAGTGGTTGCCCACGTTGGTTTTTTATCTAATAAATACATCCCTTCCAGAAGTCGGGATTTTTAGCATGTATTAGCTCTAGAATTACCAC…
>58_ur10aeae2.10.18S_25848
AATTGTTCCTCGTTAAGGTATTTACATTGTACTCATTCCAATTACAAGACCCGAAAGGGCCCTGTATCGTTATTTATTGTCACTACCTCCCCGTGTCGGGATTGGGTAATTTGCGCGCCTGCTGCCTTCCTTGGATGTGGTAGCCGTTTCTCAGGCTCCCTCTCCGGAATCGAACCCTTATTCCCCGTTACCCGTTGAAACCATGGTAGGCCACTATCCTACCATCGAAAGTTGATAGGGCAGAAATTTGAATGAACCATCGCCAGCACAAGGCCATGCGATTCGAAAAGTTATTATGAATCATCAAAGAGCTCCGAAAAGCATTGATTTTTTATCTAATAAATACATCCCTTCCAAACAGTCGGGATTTTTAGCATGTATTAGCTCTAGAATTACCAC…
>59_su18cxqu2.25.18S_78346
AATTGTTCCTCGTTAAGGGATTTAAATTGTACTCATTCCAATTATAAGACCTAGAAAAGCCCTATATTGTTACGTATTGTCACTACCTCCCCGTGTCGGGATTGGGTAATTTGCGCGCCTGCTGCCTTCCTTGGATGTGGTAGCCGTTTCTCAGGCTCCCTCTCCGGAATCGAACCCTTATTCCCCGTTACCCGTTGCAACCATGGTAGGCCTCTATCCTACCATCGACAGTTGATAGGGCAGATATTTGAATGAAGCATCGCCGGCACAAGGCCATGCGATTCGAGAAGTTATTATGATTCACCACAGAACCCGAAGGTGTTGGTTTTATCTAATAAATACACCCCTTCTTGCGTCGGGGCTTGGAAGCATGTATTAGCTCTAGAATTACCACAGTTA…
>6_ur10aeae2.10.18S_51517
AATTGTTCCTCGTTAAGAGATTTAAATTGTACTCATTCCGATTACAAGACCCAAAAGAGCCCTGTATCAGTATTTATTGTCACTACCTCCCCGAGTCGGGATTGGGTAATTTGCGCGCCTGCTGCCTTCCTTGGATGTGGTAGCCGTTTCTCAGGCTCCCTCTCCAGAATCGAACCCTAATTCTCTGTTACCCGTTGAAACCATGGTAAGCCAATACCTTACCATCGAAAGTTGATAGGGCAGAAATTTGAATGAACCATCGCCGGCGCAAGGCCATGCGATTCGTGAGGTTATTCTGAATCACCAAAGAGCCCCGGAGGGCATTGGTTTTTTATCTAATAAACACACCCTTCCGAAGTCGGGGATTTTAGCATGTATTAGCTCTAGAATTACCACGGA…
>60_ru08aeae1.25.18S_24
ATGCAGCATTCGCAAACCACACGCTGTCCACAATCACTCACTCTGATTCCAGTAGCCAGTTCTTCCTTAATAATTCGCTCAGCAGCCGCCCAATCTCGATGACCGAGCCGCCGGTGCCACTGGTGTTGGCAATCCACTTTGTGCACTGATTCCGAAGCAGCCATAGCGCCCT
>61_ur22aeae1.25.18S_125
ACTTGATCCTTGTTGAAGGATTTATGCTCAACTCATTCCAATTATAAGACGTCATAAAAGAGTCTTATATTGTTATTTCTCGTCACTACCTCCCCGTGCCGGGATTGGGTAATTTACGCGCCTGCTGCCTTCCTTGGATGTGGTAGCCATTTCTCAGGCTCCCTCTCCGGAATCGAACCCTGATTCCCCGTTACCCGTTGCAACCATGGTAGTCCTCTATACTACCATCAATAGTTGATAGGGCAGATATTTGAAAGATCTGTCGTCGGTGCGAGACCATACGATCAACAAAATTATCCAGATTTCAACTCCAGCGTCACGGAGGACGATTGGTTTGACTAATAATTGCACAGGTTCCGCGAGGTTCCTGCATTTTGCATGTATTAGCTCTAGATTTTC…
>62_su18cxqu2.25.18S_1646
GAGCCCCAAACGCCAACGCTAAACAACGCTTGCGACATCCAAACGCTGCCCCGGCCTGAGCAAACCATATCCCGTCTGCTGCTAATGTCATACTTCCCGTCCGGCTTCTGGTCCCGGTTGATTACGCGAGTCCTGGCGGATGATCAGGTCGTT
>63_su18cxqu2.25.18S_15508
AATTGATCCTCGTTAAGGGATTTAAATTGTACTCATTCCAATTATAAGACCCAATAGAGCCCTATATTGTTATTTATTGTCACTATCTCCCCGTGTCGGGATGGGATAATTTGCGCGCCTGCTGCGTCCCTTAGGACTGAGGGCCGTTTCTCAGGCCCTCTCTCCGGAATCGAACCCTTATTCCCCGTTACCCGTCATAACCATGGTAGGCCTCTATCCTACCATCGAAAGTTGATAGGGCAGATATTTGAATGAAGCATCGCCGGCGCAAGGCCATGCGATTCGAGAAGTTATCATGAATCAACGCAAGACGGTTACCCGCCATTGGTTTTTTATCTATAAATACACCCTTCCAGAAGTCGGGGCTTTCAGCATGTATTAGCTCTAGAATTACCACAG…
>64_su18cxqu2.25.18S_1329
AATTGTTCCTCGTTAAGGTATTTAAATTGTACTCATTCCAATTACAAGACATAAAGCCCTGTATCGTTATTTATTGTCACTACCTCCCTGAATTAGGATTGGGTAATTTGCGCGCCTGCTGCCTTCCTTGGATGTGGTAGCCGTTTCTCAGGCTCCCTCTCCGGAATCGAACCCTTATTCCCCGTTACCCGTTGAAACCATGGTAGGCCACTATCCTACCATCAAAAGTTGATAGGGCAGAAATTTGAATGAACCATCGCCAGCATAAAGCCATGCGATTCGAAAAGTTATTATGAATCATCAGAAGTCCGAAGACATTGATTTTTTATCTAATAAATACATCCCTTCGTGAGTTGGGATTTTAAGCATGTATTAGCTCTAGAATTACCACAGGTATTC…
>65_ru20aeal2.9.18S_816
AATTGTTCCTCGTTAAGGTATTTAAATTGTACTCATTCCAATTACAAGACCCAAAAGAGCCCTGTATCAGTATTTATTGTCACTACCTCCCCGTGTCGGGATTGGGTAATTTGCGCGCCTGCTGCCTTCCTTGGATGTGGTAGCCGTTTCTCAGGCTCCCTCTCCGGAATAGAACCCTAATTCCCCGTTACCCATTGATACCATGGTAGGCCTCTATCCTGCCATCGAAAGTTAATAGGGCAGAAATTTGAATGAACCATCGCCGGCGCAAGGCCATGCGATTCGTTAAGTTATCATGAATCACCAAAGAGCCCCGAAGGGCATTGGTTTTTTATCTAATAAATACACCCCTCCCGAAGTCGGGGTTTTTAGCATGTATTAGCTCTAGAATTACCACGG…
>66_ru08aeae1.25.18S_276
AATGGATCCTCGTTAAAGGATTTAAAGTGGACTCATTCCAATTACAGGGCCTCGAAAGAGTCCTGTATTGTTATTTTCGTCACTACCTCCCCGGGTCGGGAGTGGGTAATTTGCGCGCCTGCTGCCTTCCTTGGATGTGGTAGCCGTTTCTCAGGCTCCCTCTCCGGAATCGAACCCTGATTCCCCGTCACCCGTGGTCACCATGGTAGGCACGGCGACTACCATCGAAAGTTGATAGGGCAGACGTTCGAATGGGTCGTCGCCGCCACGGGGGGCGTGCGATCGGCCCGAGGTTATCTAGAGTCACCAAAGCCGCCGGCGCCCGCCCCCCGGCCGGGGCCGGAGAGGGGCTGACCGGGTTGGTTTTGATCTGATAAATGCACGCATCCCCCCGCGAAG…
>67_ru08aeae1.25.18S_1056
AATCGTTCCTCGTTAAGGGATTTAAATTGTACTCATTCCAATTACAAGACCCAAAAGGGCCCTGCATTGTTATTTATTGTCACTACCTCCCCGTGTCGGGATTGGGTAATTTGCGCGCCTGCTGCCTTCCTTGGATGTGGTAGCCGTTTCTCAGGCTCCCTCTCCGGAATCGAACCCTTATTCCCCGTTACCCGTTGCAACCATGGTAGGCCTCTATCCTACCATCGACAGTTGATAGGGCAGATATTTGAATGAAGCATCGCCAGCACAAGGCCGTGCGATTCGAGAAGTTATTATGAATCACCAAAACTCCGAGGAGGATGGTTTTTATCTAATAAATACACCCCTTCCAGAAGTCGGGGCTTTTACGCATGTATTAGCTCTAGAATTACACAGTTA…
>68_su18cxqu2.25.18S_26605
AATTGTTCCTCGTTAAGGGATTTAAATTGTACTCATTCCAATTGTAAGACCCAAAAGAGCCCTACATTGTTATTTATTGTCACTACCTCCCCGTGTCGGGATTGGGTAATTTGCGCGCCTGCTGCCTCCCGTAGGTGTGGTAGCCGTTTCTCAGGCTCCCTCTCCGGAATCGAACCCTTATTCCCCGTTACCCGTTGAAACCATGGTAAGCCTCTATCTTACCATCGAAAGTTGATAGGGCAGATATTTGAATGAAGCATCGCCGGCACAAGGCCATGCGATTCGAGAAGTTATTATGAATCACCAAGTGAGCGGCGAACCGCGCTGGGTTTTTTATCTAATAAATACACCCCTTCCGAAGTCGAGGTTTTTAGCATGTATTAGCTCTAGAATTACCAC…
>69_su18cxqu2.25.18S_27005
AATTGTTCCTCGTTAAGGGATTTAAATTGTACTCATTCCAATTACAAGACCCAAAAGAGCCCTGTATCAGTATTTATTGTCACTACCTCCCCGAATCGGGATTGGGTAATTTGCGCGCCTGCTGCCTTCCTTGGATGTAGTAGCCGTTTCTCAGGCTCCTTCTCCGGGGTCGAGCCCTAACCCTCCGTTACCCGTTGTAACCATGGCAGGCCAAGACCCTGCCATCGAAAGTTGATAGGGCAGATATTTGAATGAAGCATCGCCGGCACAAGGCCATGCGATTCGAGCAGTTATTATGAATCACCAAACGAGCGGCAAGCCGCGTTGGTTTTTTATCTAATAAATACACCCCTCCCAGAAGTCGGGGCTTTATTGCATGTATTAGCTCTAGAATTACCA…
>7_su18cxqu2.25.18S_10806
ATGGTCTCTCGCGATATCGTCTTCCCGAACCTCGTCCGCCTCGGCAGGTTCTCGTCATTCCGTCGTTTCCATGTTACGCCGGCCAGCTGTTTGGGACGCTGGTACGTGTCCCGTAGAGCCACCGTCGGATGCGGCGACGGAAGAGCCCCGCCCGGTTGGTTTGATGAAGCATATCGCTGAAAAGAGTTGGGAAAAATCGCTTCAGCCTCGCCCGACTGCTGCAACAAGTACGCAAGCGGACGTGCGTTCTCCGCTCCGTCGGTGGCAGTCTTCGGGATCTCGTCCATGAGCCGCCGTCCATCGTCCAGCGCCATGAGCGCTTCACTGACCGATCGCATCAGTCGCTCCCCAGCATCTCCCAAGTGAGATGACAGGGGAGATTGACCGACCACGTCGTCC…
>70_su18aeae1.25.18S_11102
TCTGGCTACACCCATGCTCAGAAACCAATCGCACCCGAAAGCAAAGTGCAAAAGTCTGGACCACAGTGAAAGACTAATTAAAATAGTTTTGTTTGCGTGTCAAGAACTTGCTGCTGCTGCTGCTGCACTCGTGCCGGAGTCGAGCGAATCTGGGTTACGTGTGAGATGCCTCTCGATTGAGCTGGGATTTGCAATTAGTGTCTGTCGGAGAATTCTTCGCAACTTCCTCAATCGATATCGTGTTGATTGGTGGTTTTTGGTCCAAATTTTCGCACTGATCGCCCCTAATCAGAGGAAGGTCATCCCGAAAATGATTCCAATTAACTGCAATAAGCAGGGTTGAGACGGAAAACATGGCGTGCCACCCGCAAATCGGGTTCAACGA
>71_ru07aeal2.3.18S_7000
AATTGTTCCTCGTTAAGGGATTTAAATTGTACTCATTCCAATTACAAGACCCGAAAGAGCCCTGTATCAGTATTTATTGTCACTACCTCCCCGTGTCGGGATTGGGTAATTTGCGCGCCTGCTGCCTTCCTTGGATGTAGTAGCCGTTTCTCAGGCTCCTTCTCCGGGGTCGAGCCCTAACCCTCCGTTACCCGTTGCGACCATGTTTGGCCAATACCCAAACATCGAAAGTTGATAGGGAAGAAATTTGAATGAACCATCGCCGGCGCAAGGCCATGCGATTCGAAAAGTTATCATGAATCACCAGAGAGCCCAGAGGGCATTGGTTTTAATCTAATAAATACATCCCTTCCGAAGTCGGGATTTTAGCATGTATTAGCTCTAGAATTACCACGGTTA…
>72_su18cxqu2.25.18S_10314
CCTCGACCTCGGCTAGAGCCGAGGGACAAAAACTTTGAAAATATTTGCATTTGGCCTTATCGTCAAATAAGAATGCTTCGACCTAATTTTAGTCAAATTTGAATGGTAGATTGCCTTAAAGTTACCAAATGCATTTTCTCAATATTTATCGTCGCCATTTTGGCCTCTATCTTGGATTTAATAAAAATCTTAATCCCTTTAAAGTAGTTTAGGGGTCACACTGAAACTCGGCAATCAAAAATAAGACATCGAAAAATAAATTCGTGGTTCGATTATCAGGGGTTTGGATAATCGAGTCTGGATTGTGCTAAAGATACCAAATCGATCAGAAAATTCATGCTCATGCTGCAATCGGTCTCTCT
>73_ru08aeae1.25.18S_721
AATTGTTCCTCGTTAAGGGATTTAAATTGTACTCATTCCAATTACAAGACTAGAAAGCCCTGTATTGTTATTTATTGTCACTACCTCCCCGTGTCGGGATTGGGTAATTTGCGCGCCTGCTGCCTTCCTTGGATGTGGTAGCCGTTTCTCAGGCTCCCTCTCCGGAATCGAACCCTAATTCCCCGTTACCCGTTAAAACCATGGTAGGCCTCTATCCTACCATCGAAAGTTGATAGGGCAGAAATTTGAATGAAACATCGCCAGCACAAGGCCATGCGATTCGAAAAGTTATTATGAATCACCATACAAGCGGTTGCCCGCGTTGGTTTTTTATCTAATAAATACATCCCTTCCAGAAGTCGGGATTTTTAGCATGTATTAGCTCTAGAATTACCACGG…
>74_su18cxqu2.25.18S_5017
AATTGTTCCTCGTTAAGGGATTTAAATTGTACTCATTCCAATTATAAGACCTGTAAAAGCCCTATATTGTTACGTATTGTCACTACCTCCCCGTGTCGGGATTGGGTAATTTGCGCGCCTGCTGCCTTCCTTGGATGTGGTAGCCGTTTCTCAGGCTCCCTCTCCGGAATCGAACCCTTATTCCCCGTTACCCGTTGCAACCATGGTAGGCCTCTATCCTACCATCGACAGTTGATAGGGCAGATATTTGAATGAAGCATCGCCGGCACAAGGCCATGCGATTCGAGAAGTTATTATGATTCACCAAGGGACCCGAAGGGTTGGTTTTTATCTAATAAATACACCCCTTCCAGAAGTCGGGGCTTTTAAGCATGTATTAGCTCTAGAATTACCACAGTT…
>75_su18cxqu2.25.18S_36691
AATTGTTCCTCGTTAAGGGATTTAAATTGTACTCATTCCAATTACGGGACCCAAAAGAGCCCCGTATTGTTATTTATTGTCACTACCTCCCCGTGTCGGGATTGGGTAATTTGCGCGCCTGCTGCCTTCCTTGGATGTGGTAGCCGTTTCTCAGGCTCCCTCTCCGGAATCGAACCCTTATTCCCCGTTACCCGTTGAAACCATGGTAGGCCACTATCCTACCATCGAAAGTTGATAGGGCAGATATTTGAATGAAGCATCGCCGGCACAAGGCCATGCGATTCGAGCAGTTATTATGAATCACCAAACGAGCGGCAAGCCGCGTTGGTTTTTTTATCTAATAAATACACCCCTCCCAGAAGTCGGGGCTTTATTGCATGTATTAGCTCTAGAATTACC…
>8_ur10cxqu1.25.18S_75716
AATGGTTCCTCATTAAGAGTTTTAATTTGTATTCATTCCAATTCCATGACCCTAAAGGGCCCTGGATTGTTATTTATTGTCACTACCTCCCTGTATTAGGATTGGGTAATTTGCGCGCCTGCTGCCTTCCTTGGATGTGGTAGCCGTTTCTCAGGCTCCCTCTCCGGAATAGAACCCTTATTCCCCGTCACCCGTTACAACCATGGTAAGCCACTACCTTACCATCGACAGTTGATAGGGCAGAAATTAGACTGATACGTCGTCAAAGACAACGATCAATAAGTTTACTATGAGTCACCAAAAAAATAGTTGCCTATTAATTGGTTTTGTACCTAATAACTACAGGCTATGCATAGCATAGCCCTTTCACGTATGTATTAGCCATAGAATTACCACGGT…
>9_ru08aeal1.25.18S_24789
CCCATGGCGTTACGTAATATTTGAATGAATCCTTACCGGCATACACCGCACAGCTAATATTGGACATCATTCGGGACAGTGCCTCTAGAGCTGTGGAGGCTCGCAGGCGCAATCAACGTGGCTACCGAAGGTAAGCTTATCGTCGATCATCACACCCAAGTGTTTGACGGAGTGCTTCGCCGTGATAGTGCAATCGCCTACACTGATCACTGCTTGCTGCTTCGACTTCCGGTTGTTCACAACCCCCACCTCAATTTTGTGGT
